# Supplementary material for: Genomic Basis of Transcriptome Dynamics in Rice under Field Conditions
Source: Plant Cell Physiol. 2021 Jun 16;62(9):1436–45. doi: 10.1093/pcp/pcab088 (PMC8600290; doi:10.1093/pcp/pcab088)
Supplement: pcab088_Supp [file pcab088_supp.zip]

Archive with 3 entries (3 files):
- pcp-2021-e-00065-File007.pdf
- pcp-2021-e-00065-File008.pdf
- pcp-2021-e-00065-File009.xlsx
