# Supplementary material for: Genomic Basis of Transcriptome Dynamics in Rice under Field Conditions
Source: Plant Cell Physiol. 2021 Jun 16;62(9):1436–45. doi: 10.1093/pcp/pcab088 (PMC8600290; doi:10.1093/pcp/pcab088)
Supplement: pcab088_Supp [file pcab088_supp.zip › pcp-2021-e-00065-File009.xlsx]

## Sheet: TableS1
Table S1 SSR marker composition in the used lines.
"Position" column indicates position of each SSR marker on the chromosomes in the IRGSP1.0 reference genome.
A and B indicate Koshihikari- and Takanari-type alleles, respectively.
	marker	chr.	Position (Mb)	Koshihikari	SL1201	SL1202	SL1203	SL1204	SL1205	SL1206	SL1207	SL1208	SL1209	SL1210	SL1211	SL1212	SL1213	SL1214	SL1215	SL1216	SL1217	SL1218	SL1219	SL1220	SL1221	SL1222	SL1223	SL1224	SL1225	SL1226	SL1227	SL1228	SL1229	SL1230	SL1231	SL1232	SL1233	SL1234	SL1235	SL1236	SL1237	SL1238	SL1239	SL1240	SL1241	SL1301	SL1302	SL1303	SL1304
1	RM3252	1	0.303	A	B	A	A	A	A	A	A	A	A	A	A	A	A	A	A	A	A	A	A	A	A	A	A	A	A	A	A	A	A	A	A	A	A	A	A	A	A	A	A	A	A	A	B	B	B
2	RM5423	1	2.17	A	B	B	A	A	A	A	A	A	A	A	A	A	A	A	A	A	A	A	A	A	A	A	A	A	A	A	A	A	A	A	A	A	A	A	A	A	A	A	A	A	A	A	B	B	B
3	GN1a	1	5.273	A	B	B	A	A	A	A	A	A	A	A	A	A	A	A	A	A	A	A	A	A	A	A	A	A	A	A	A	A	A	A	A	A	A	A	A	A	A	A	A	A	A	A	B	B	B
4	RM1287-1	1	10.84	A	A	B	B	A	A	A	A	A	A	A	A	A	A	A	A	A	A	A	A	A	A	A	A	A	A	A	A	A	A	A	A	A	A	A	A	A	A	A	A	A	A	A	A	B	B
5	RM5365	1	14.518	A	A	A	B	A	A	A	A	A	A	A	A	A	A	A	A	A	A	A	A	A	A	A	A	A	A	A	A	A	A	A	A	A	A	A	A	A	A	A	A	A	A	B	A	B	B
6	RM5385	1	17.311	A	A	A	B	A	A	A	A	A	A	A	A	A	A	A	A	A	A	A	A	A	A	A	A	A	A	A	A	A	A	A	A	A	A	A	A	A	A	A	A	A	A	B	A	B	B
7	RM1196	1	21.904	A	A	A	B	B	A	A	A	A	A	A	A	A	A	A	A	A	A	A	A	A	A	A	A	A	A	A	A	A	A	A	A	A	A	A	A	A	A	A	A	A	A	B	A	B	B
8	RM7124	1	24.391	A	A	A	A	B	A	A	A	A	A	A	A	A	A	A	A	A	A	A	A	A	A	A	A	A	A	A	A	A	A	A	A	A	A	A	A	A	A	A	A	A	A	B	A	A	B
9	RM1297-1	1	28.613	A	A	A	A	B	A	A	A	A	A	A	A	A	A	A	A	A	A	A	A	A	A	A	A	A	A	A	A	A	A	A	A	A	A	A	A	A	A	A	A	A	A	B	A	A	B
10	RM6648	1	32.338	A	A	A	A	B	B	A	A	A	A	A	A	A	A	A	A	A	A	A	A	A	A	A	A	A	A	A	A	A	A	A	A	A	A	A	A	A	A	A	A	A	A	B	B	A	B
11	RM7594	1	35.472	A	A	A	A	B	B	A	A	A	A	A	A	A	A	A	A	A	A	A	A	A	A	A	A	A	A	A	A	A	A	A	A	A	A	A	A	A	A	A	A	A	A	B	B	A	B
12	sd1	1	38.383	A	A	A	A	A	B	A	A	A	A	A	A	A	A	A	A	A	A	A	A	A	A	A	A	A	A	A	A	A	A	A	A	A	A	A	A	A	A	A	A	A	A	B	B	A	A
13	RM5794-1	1	41.082	A	A	A	A	A	B	A	A	A	A	A	A	A	A	A	A	A	A	A	A	A	A	A	A	A	A	A	A	A	A	A	A	A	A	A	A	A	A	A	A	A	A	B	B	B	A
14	RM6321	1	42.924	A	A	A	A	A	B	A	A	A	A	A	A	A	A	A	A	A	A	A	A	A	A	A	A	A	A	A	A	A	A	A	A	A	A	A	A	A	A	A	A	A	A	B	B	B	A
15	RM6842	2	0.125	A	A	A	A	A	A	B	A	A	A	A	A	A	A	A	A	A	A	A	A	A	A	A	A	A	A	A	A	A	A	A	A	A	A	A	A	A	A	A	A	A	A	B	B	B	B
16	RM7562	2	1.878	A	A	A	A	A	A	B	A	A	A	A	A	A	A	A	A	A	A	A	A	A	A	A	A	A	A	A	A	A	A	A	A	A	A	A	A	A	A	A	A	A	A	B	B	B	B
17	RM4355	2	4.264	A	A	A	A	A	A	B	A	A	A	A	A	A	A	A	A	A	A	A	A	A	A	A	A	A	A	A	A	A	A	A	A	A	A	A	A	A	A	A	A	A	A	B	B	B	B
18	RM5897	2	6.734	A	A	A	A	A	A	B	A	A	A	A	A	A	A	A	A	A	A	A	A	A	A	A	A	A	A	A	A	A	A	A	A	A	A	A	A	A	A	A	A	A	A	B	B	B	B
19	RM5699	2	8.982	A	A	A	A	A	A	B	B	A	A	A	A	A	A	A	A	A	A	A	A	A	A	A	A	A	A	A	A	A	A	A	A	A	A	A	A	A	A	A	A	A	A	B	B	B	B
20	RM1234	2	11.336	A	A	A	A	A	A	A	B	A	A	A	A	A	A	A	A	A	A	A	A	A	A	A	A	A	A	A	A	A	A	A	A	A	A	A	A	A	A	A	A	A	A	B	B	B	B
21	RM5521	2	15.852	A	A	A	A	A	A	A	B	A	A	A	A	A	A	A	A	A	A	A	A	A	A	A	A	A	A	A	A	A	A	A	A	A	A	A	A	A	A	A	A	A	A	B	B	B	B
22	RM1211-1	2	18.456	A	A	A	A	A	A	A	B	B	A	A	A	A	A	A	A	A	A	A	A	A	A	A	A	A	A	A	A	A	A	A	A	A	A	A	A	A	A	A	A	A	A	B	B	B	B
23	RM1379	2	20.057	A	A	A	A	A	A	A	B	B	A	A	A	A	A	A	A	A	A	A	A	A	A	A	A	A	A	A	A	A	A	A	A	A	A	A	A	A	A	A	A	A	A	B	B	B	B
24	RM3688	2	22.401	A	A	A	A	A	A	A	A	B	A	A	A	A	A	A	A	A	A	A	A	A	A	A	A	A	A	A	A	A	A	A	A	A	A	A	A	A	A	A	A	A	A	B	B	B	B
25	RM3515-1	2	24.022	A	A	A	A	A	A	A	A	B	A	A	A	A	A	A	A	A	A	A	A	A	A	A	A	A	A	A	A	A	A	A	A	A	A	A	A	A	A	A	A	A	A	B	B	B	B
26	RM6933-1	2	29.314	A	A	A	A	A	A	A	A	B	B	A	A	A	A	A	A	A	A	A	A	A	A	A	A	A	A	A	A	A	A	A	A	A	A	A	A	A	A	A	A	A	A	B	B	B	B
27	RM3316	2	30.585	A	A	A	A	A	A	A	A	B	B	A	A	A	A	A	A	A	A	A	A	A	A	A	A	A	A	A	A	A	A	A	A	A	A	A	A	A	A	A	A	A	A	B	B	B	B
28	RM3850	2	35.432	A	A	A	A	A	A	A	A	A	B	A	A	A	A	A	A	A	A	A	A	A	A	A	A	A	A	A	A	A	A	A	A	A	A	A	A	A	A	A	A	A	A	B	B	B	B
29	RM7332-3	3	0.412	A	A	A	A	A	A	A	A	A	A	B	A	A	A	A	A	A	A	A	A	A	A	A	A	A	A	A	A	A	A	A	A	A	A	A	A	A	A	A	A	A	A	B	B	B	B
30	RM3372	3	1.457	A	A	A	A	A	A	A	A	A	A	B	A	A	A	A	A	A	A	A	A	A	A	A	A	A	A	A	A	A	A	A	A	A	A	A	A	A	A	A	A	A	A	B	B	B	B
31	RM4683	3	3.181	A	A	A	A	A	A	A	A	A	A	B	A	A	A	A	A	A	A	A	A	A	A	A	A	A	A	A	A	A	A	A	A	A	A	A	A	A	A	A	A	A	A	B	B	B	B
32	RM5442	3	5.529	A	A	A	A	A	A	A	A	A	A	B	A	A	A	A	A	A	A	A	A	A	A	A	A	A	A	A	A	A	A	A	A	A	A	A	A	A	A	A	A	A	A	B	B	B	B
33	RM1371	3	9.942	A	A	A	A	A	A	A	A	A	A	B	B	A	A	A	A	A	A	A	A	A	A	A	A	A	A	A	A	A	A	A	A	A	A	A	A	A	A	A	A	A	A	B	B	B	B
34	RM5748	3	12.328	A	A	A	A	A	A	A	A	A	A	B	B	A	A	A	A	A	A	A	A	A	A	A	A	A	A	A	A	A	A	A	A	A	A	A	A	A	A	A	A	A	A	B	B	B	B
35	RM3204	3	14.993	A	A	A	A	A	A	A	A	A	A	A	B	A	A	A	A	A	A	A	A	A	A	A	A	A	A	A	A	A	A	A	A	A	A	A	A	A	A	A	A	A	A	B	B	B	B
36	RM1334	3	17.423	A	A	A	A	A	A	A	A	A	A	A	B	B	A	A	A	A	A	A	A	A	A	A	A	A	A	A	A	A	A	A	A	A	A	A	A	A	A	A	A	A	A	B	B	B	B
37	RM5488	3	21.393	A	A	A	A	A	A	A	A	A	A	A	B	B	A	A	A	A	A	A	A	A	A	A	A	A	A	A	A	A	A	A	A	A	A	A	A	A	A	A	A	A	A	B	B	B	B
38	RM3513	3	25.115	A	A	A	A	A	A	A	A	A	A	A	A	B	A	A	A	A	A	A	A	A	A	A	A	A	A	A	A	A	A	A	A	A	A	A	A	A	A	A	A	A	A	B	B	B	B
39	RM2334	3	26.748	A	A	A	A	A	A	A	A	A	A	A	A	B	B	A	A	A	A	A	A	A	A	A	A	A	A	A	A	A	A	A	A	A	A	A	A	A	A	A	A	A	A	B	B	B	B
40	RM1350-1	3	28.683	A	A	A	A	A	A	A	A	A	A	A	A	B	B	A	A	A	A	A	A	A	A	A	A	A	A	A	A	A	A	A	A	A	A	A	A	A	A	A	A	A	A	B	B	B	B
41	RM3199	3	30.422	A	A	A	A	A	A	A	A	A	A	A	A	B	B	A	A	A	A	A	A	A	A	A	A	A	A	A	A	A	A	A	A	A	A	A	A	A	A	A	A	A	A	B	B	B	B
42	RM6970	3	32.444	A	A	A	A	A	A	A	A	A	A	A	A	A	B	A	A	A	A	A	A	A	A	A	A	A	A	A	A	A	A	A	A	A	A	A	A	A	A	A	A	A	A	B	B	B	B
43	RM7389	3	36.162	A	A	A	A	A	A	A	A	A	A	A	A	A	B	A	A	A	A	A	A	A	A	A	A	A	A	A	A	A	A	A	A	A	A	A	A	A	A	A	A	A	A	B	B	B	B
44	RM16260	4	0.177	A	A	A	A	A	A	A	A	A	A	A	A	A	A	B	A	A	A	A	A	A	A	A	A	A	A	A	A	A	A	A	A	A	A	A	A	A	A	A	A	A	A	B	B	B	B
45	RM5414	4	2.035	A	A	A	A	A	A	A	A	A	A	A	A	A	A	B	A	A	A	A	A	A	A	A	A	A	A	A	A	A	A	A	A	A	A	A	A	A	A	A	A	A	A	B	B	B	B
46	RM1305	4	5.66	A	A	A	A	A	A	A	A	A	A	A	A	A	A	B	B	A	A	A	A	A	A	A	A	A	A	A	A	A	A	A	A	A	A	A	A	A	A	A	A	A	A	B	B	B	B
47	RM5633	4	13.084	A	A	A	A	A	A	A	A	A	A	A	A	A	A	A	B	A	A	A	A	A	A	A	A	A	A	A	A	A	A	A	A	A	A	A	A	A	A	A	A	A	A	B	B	B	B
48	RM16828	4	18.788	A	A	A	A	A	A	A	A	A	A	A	A	A	A	A	B	A	A	A	A	A	A	A	A	A	A	A	A	A	A	A	A	A	A	A	A	A	A	A	A	A	A	B	B	B	B
49	RM1359-1	4	20.033	A	A	A	A	A	A	A	A	A	A	A	A	A	A	A	B	B	A	A	A	A	A	A	A	A	A	A	A	A	A	A	A	A	A	A	A	A	A	A	A	A	A	B	B	B	B
50	RM3839	4	24.09	A	A	A	A	A	A	A	A	A	A	A	A	A	A	A	A	B	B	A	A	A	A	A	A	A	A	A	A	A	A	A	A	A	A	A	A	A	A	A	A	A	A	B	B	B	B
51	RM1354	4	26.299	A	A	A	A	A	A	A	A	A	A	A	A	A	A	A	A	B	B	A	A	A	A	A	A	A	A	A	A	A	A	A	A	A	A	A	A	A	A	A	A	A	A	B	B	B	B
52	RM3916	4	28.76	A	A	A	A	A	A	A	A	A	A	A	A	A	A	A	A	A	B	A	A	A	A	A	A	A	A	A	A	A	A	A	A	A	A	A	A	A	A	A	A	A	A	B	B	B	B
53	RM3534	4	31.164	A	A	A	A	A	A	A	A	A	A	A	A	A	A	A	A	A	B	A	A	A	A	A	A	A	A	A	A	A	A	A	A	A	A	A	A	A	A	A	A	A	A	B	B	B	B
54	RM5478	4	33.48	A	A	A	A	A	A	A	A	A	A	A	A	A	A	A	A	A	B	A	A	A	A	A	A	A	A	A	A	A	A	A	A	A	A	A	A	A	A	A	A	A	A	B	B	B	B
55	RM5608	4	35.358	A	A	A	A	A	A	A	A	A	A	A	A	A	A	A	A	A	B	A	A	A	A	A	A	A	A	A	A	A	A	A	A	A	A	A	A	A	A	A	A	A	A	B	B	B	B
56	RM1248	5	0.094	A	A	A	A	A	A	A	A	A	A	A	A	A	A	A	A	A	A	B	A	A	A	A	A	A	A	A	A	A	A	A	A	A	A	A	A	A	A	A	A	A	A	B	B	B	B
57	RM17836	5	1.749	A	A	A	A	A	A	A	A	A	A	A	A	A	A	A	A	A	A	B	A	A	A	A	A	A	A	A	A	A	A	A	A	A	A	A	A	A	A	A	A	A	A	B	B	B	B
58	RM6034	5	7.034	A	A	A	A	A	A	A	A	A	A	A	A	A	A	A	A	A	A	B	B	A	A	A	A	A	A	A	A	A	A	A	A	A	A	A	A	A	A	A	A	A	A	B	B	B	B
59	RM18222	5	10.124	A	A	A	A	A	A	A	A	A	A	A	A	A	A	A	A	A	A	B	B	A	A	A	A	A	A	A	A	A	A	A	A	A	A	A	A	A	A	A	A	A	A	B	B	B	B
60	RM1115	5	14.816	A	A	A	A	A	A	A	A	A	A	A	A	A	A	A	A	A	A	B	B	A	A	A	A	A	A	A	A	A	A	A	A	A	A	A	A	A	A	A	A	A	A	B	B	B	B
61	RM3838-1	5	16.554	A	A	A	A	A	A	A	A	A	A	A	A	A	A	A	A	A	A	B	B	A	A	A	A	A	A	A	A	A	A	A	A	A	A	A	A	A	A	A	A	A	A	B	B	B	B
62	RM1386	5	20.057	A	A	A	A	A	A	A	A	A	A	A	A	A	A	A	A	A	A	A	B	B	A	A	A	A	A	A	A	A	A	A	A	A	A	A	A	A	A	A	A	A	A	B	B	B	B
63	RM3295	5	22.333	A	A	A	A	A	A	A	A	A	A	A	A	A	A	A	A	A	A	A	A	B	A	A	A	A	A	A	A	A	A	A	A	A	A	A	A	A	A	A	A	A	A	B	B	B	B
64	RM3476	5	23.907	A	A	A	A	A	A	A	A	A	A	A	A	A	A	A	A	A	A	A	A	B	A	A	A	A	A	A	A	A	A	A	A	A	A	A	A	A	A	A	A	A	A	B	B	B	B
65	RM5784	5	27.858	A	A	A	A	A	A	A	A	A	A	A	A	A	A	A	A	A	A	A	A	B	A	A	A	A	A	A	A	A	A	A	A	A	A	A	A	A	A	A	A	A	A	B	B	B	B
66	RM3286	5	29.544	A	A	A	A	A	A	A	A	A	A	A	A	A	A	A	A	A	A	A	A	B	A	A	A	A	A	A	A	A	A	A	A	A	A	A	A	A	A	A	A	A	A	B	B	B	B
67	RM6467	6	0.221	A	A	A	A	A	A	A	A	A	A	A	A	A	A	A	A	A	A	A	A	A	B	A	A	A	A	A	A	A	A	A	A	A	A	A	A	A	A	A	A	A	A	B	B	B	B
68	RM3408	6	4.598	A	A	A	A	A	A	A	A	A	A	A	A	A	A	A	A	A	A	A	A	A	B	A	A	A	A	A	A	A	A	A	A	A	A	A	A	A	A	A	A	A	A	B	B	B	B
69	RM5855	6	7.412	A	A	A	A	A	A	A	A	A	A	A	A	A	A	A	A	A	A	A	A	A	B	B	A	A	A	A	A	A	A	A	A	A	A	A	A	A	A	A	A	A	A	B	B	B	B
70	RM3330	6	11.065	A	A	A	A	A	A	A	A	A	A	A	A	A	A	A	A	A	A	A	A	A	A	B	A	A	A	A	A	A	A	A	A	A	A	A	A	A	A	A	A	A	A	B	B	B	B
71	RM2229	6	15.58	A	A	A	A	A	A	A	A	A	A	A	A	A	A	A	A	A	A	A	A	A	A	B	B	A	A	A	A	A	A	A	A	A	A	A	A	A	A	A	A	A	A	B	B	B	B
72	RM7193	6	20.259	A	A	A	A	A	A	A	A	A	A	A	A	A	A	A	A	A	A	A	A	A	A	B	B	A	A	A	A	A	A	A	A	A	A	A	A	A	A	A	A	A	A	B	B	B	B
73	RM1340-1	6	23.344	A	A	A	A	A	A	A	A	A	A	A	A	A	A	A	A	A	A	A	A	A	A	A	B	A	A	A	A	A	A	A	A	A	A	A	A	A	A	A	A	A	A	B	B	B	B
74	RM5957	6	24.523	A	A	A	A	A	A	A	A	A	A	A	A	A	A	A	A	A	A	A	A	A	A	A	B	B	A	A	A	A	A	A	A	A	A	A	A	A	A	A	A	A	A	B	B	B	B
75	RM6395	6	25.997	A	A	A	A	A	A	A	A	A	A	A	A	A	A	A	A	A	A	A	A	A	A	A	B	B	A	A	A	A	A	A	A	A	A	A	A	A	A	A	A	A	A	B	B	B	B
76	APO1	6	27.482	A	A	A	A	A	A	A	A	A	A	A	A	A	A	A	A	A	A	A	A	A	A	A	B	B	A	A	A	A	A	A	A	A	A	A	A	A	A	A	A	A	A	B	B	B	B
77	RM1370	6	28.534	A	A	A	A	A	A	A	A	A	A	A	A	A	A	A	A	A	A	A	A	A	A	A	A	B	A	A	A	A	A	A	A	A	A	A	A	A	A	A	A	A	A	B	B	B	B
78	RM5463-1	6	30.986	A	A	A	A	A	A	A	A	A	A	A	A	A	A	A	A	A	A	A	A	A	A	A	A	B	A	A	A	A	A	A	A	A	A	A	A	A	A	A	A	A	A	B	B	B	B
79	RM4584	7	0.496	A	A	A	A	A	A	A	A	A	A	A	A	A	A	A	A	A	A	A	A	A	A	A	A	A	B	A	A	A	A	A	A	A	A	A	A	A	A	A	A	A	A	B	B	B	B
80	RM5752-1	7	2.568	A	A	A	A	A	A	A	A	A	A	A	A	A	A	A	A	A	A	A	A	A	A	A	A	A	B	A	A	A	A	A	A	A	A	A	A	A	A	A	A	A	A	B	B	B	B
81	RM6728	7	5.73	A	A	A	A	A	A	A	A	A	A	A	A	A	A	A	A	A	A	A	A	A	A	A	A	A	B	B	A	A	A	A	A	A	A	A	A	A	A	A	A	A	A	B	B	B	B
82	RM5436	7	9.076	A	A	A	A	A	A	A	A	A	A	A	A	A	A	A	A	A	A	A	A	A	A	A	A	A	B	B	A	A	A	A	A	A	A	A	A	A	A	A	A	A	A	B	B	B	B
83	RM5499	7	9.988	A	A	A	A	A	A	A	A	A	A	A	A	A	A	A	A	A	A	A	A	A	A	A	A	A	B	B	A	A	A	A	A	A	A	A	A	A	A	A	A	A	A	B	B	B	B
84	RM7273	7	13.431	A	A	A	A	A	A	A	A	A	A	A	A	A	A	A	A	A	A	A	A	A	A	A	A	A	B	B	A	A	A	A	A	A	A	A	A	A	A	A	A	A	A	B	B	B	B
85	RM5481-1	7	16.2	A	A	A	A	A	A	A	A	A	A	A	A	A	A	A	A	A	A	A	A	A	A	A	A	A	B	B	A	A	A	A	A	A	A	A	A	A	A	A	A	A	A	B	B	B	B
86	RM6394	7	18.394	A	A	A	A	A	A	A	A	A	A	A	A	A	A	A	A	A	A	A	A	A	A	A	A	A	A	B	B	A	A	A	A	A	A	A	A	A	A	A	A	A	A	B	B	B	B
87	RM3826	7	20.808	A	A	A	A	A	A	A	A	A	A	A	A	A	A	A	A	A	A	A	A	A	A	A	A	A	A	A	B	A	A	A	A	A	A	A	A	A	A	A	A	A	A	B	B	B	B
88	RM6420	7	24.789	A	A	A	A	A	A	A	A	A	A	A	A	A	A	A	A	A	A	A	A	A	A	A	A	A	A	A	B	A	A	A	A	A	A	A	A	A	A	A	A	A	A	B	B	B	B
89	RM1330-1	7	25.658	A	A	A	A	A	A	A	A	A	A	A	A	A	A	A	A	A	A	A	A	A	A	A	A	A	A	A	B	A	A	A	A	A	A	A	A	A	A	A	A	A	A	B	B	B	B
90	RM7601	7	29.04	A	A	A	A	A	A	A	A	A	A	A	A	A	A	A	A	A	A	A	A	A	A	A	A	A	A	A	B	A	A	A	A	A	A	A	A	A	A	A	A	A	A	B	B	B	B
91	RM6369	8	0.126	A	A	A	A	A	A	A	A	A	A	A	A	A	A	A	A	A	A	A	A	A	A	A	A	A	A	A	A	B	A	A	A	A	A	A	A	A	A	A	A	A	A	B	B	B	B
92	RM1148	8	3.74	A	A	A	A	A	A	A	A	A	A	A	A	A	A	A	A	A	A	A	A	A	A	A	A	A	A	A	A	B	B	A	A	A	A	A	A	A	A	A	A	A	A	B	B	B	B
93	RM22709	8	9.233	A	A	A	A	A	A	A	A	A	A	A	A	A	A	A	A	A	A	A	A	A	A	A	A	A	A	A	A	A	B	A	A	A	A	A	A	A	A	A	A	A	A	B	B	B	B
94	RM22837	8	12.377	A	A	A	A	A	A	A	A	A	A	A	A	A	A	A	A	A	A	A	A	A	A	A	A	A	A	A	A	A	B	A	A	A	A	A	A	A	A	A	A	A	A	B	B	B	B
95	RM5767	8	18.822	A	A	A	A	A	A	A	A	A	A	A	A	A	A	A	A	A	A	A	A	A	A	A	A	A	A	A	A	A	B	B	A	A	A	A	A	A	A	A	A	A	A	B	B	B	B
96	RM3634	8	21.583	A	A	A	A	A	A	A	A	A	A	A	A	A	A	A	A	A	A	A	A	A	A	A	A	A	A	A	A	A	B	B	A	A	A	A	A	A	A	A	A	A	A	B	B	B	B
97	RM6070	8	26.322	A	A	A	A	A	A	A	A	A	A	A	A	A	A	A	A	A	A	A	A	A	A	A	A	A	A	A	A	A	A	B	B	A	A	A	A	A	A	A	A	A	A	B	B	B	B
98	RM3480	8	27.393	A	A	A	A	A	A	A	A	A	A	A	A	A	A	A	A	A	A	A	A	A	A	A	A	A	A	A	A	A	A	B	B	A	A	A	A	A	A	A	A	A	A	B	B	B	B
99	RM4997	8	28.239	A	A	A	A	A	A	A	A	A	A	A	A	A	A	A	A	A	A	A	A	A	A	A	A	A	A	A	A	A	A	A	B	A	A	A	A	A	A	A	A	A	A	B	B	B	B
100	RM23654	9	0.152	A	A	A	A	A	A	A	A	A	A	A	A	A	A	A	A	A	A	A	A	A	A	A	A	A	A	A	A	A	A	A	A	B	A	A	A	A	A	A	A	A	A	B	B	B	B
101	RM23662	9	0.432	A	A	A	A	A	A	A	A	A	A	A	A	A	A	A	A	A	A	A	A	A	A	A	A	A	A	A	A	A	A	A	A	B	A	A	A	A	A	A	A	A	A	B	B	B	B
102	RM7481	9	6.595	A	A	A	A	A	A	A	A	A	A	A	A	A	A	A	A	A	A	A	A	A	A	A	A	A	A	A	A	A	A	A	A	B	A	A	A	A	A	A	A	A	A	B	B	B	B
103	RM1328	9	9.206	A	A	A	A	A	A	A	A	A	A	A	A	A	A	A	A	A	A	A	A	A	A	A	A	A	A	A	A	A	A	A	A	B	A	A	A	A	A	A	A	A	A	B	B	B	B
104	RM3907	9	10.494	A	A	A	A	A	A	A	A	A	A	A	A	A	A	A	A	A	A	A	A	A	A	A	A	A	A	A	A	A	A	A	A	B	A	A	A	A	A	A	A	A	A	B	B	B	B
105	RM5657	9	14.368	A	A	A	A	A	A	A	A	A	A	A	A	A	A	A	A	A	A	A	A	A	A	A	A	A	A	A	A	A	A	A	A	B	A	A	A	A	A	A	A	A	A	B	B	B	B
106	RM6235	9	16.676	A	A	A	A	A	A	A	A	A	A	A	A	A	A	A	A	A	A	A	A	A	A	A	A	A	A	A	A	A	A	A	A	B	B	A	A	A	A	A	A	A	A	B	B	B	B
107	RM3808	9	20.548	A	A	A	A	A	A	A	A	A	A	A	A	A	A	A	A	A	A	A	A	A	A	A	A	A	A	A	A	A	A	A	A	A	B	A	A	A	A	A	A	A	A	B	B	B	B
108	RM6971	9	21.893	A	A	A	A	A	A	A	A	A	A	A	A	A	A	A	A	A	A	A	A	A	A	A	A	A	A	A	A	A	A	A	A	A	B	A	A	A	A	A	A	A	A	B	B	B	B
109	RM6797	9	22.713	A	A	A	A	A	A	A	A	A	A	A	A	A	A	A	A	A	A	A	A	A	A	A	A	A	A	A	A	A	A	A	A	A	B	A	A	A	A	A	A	A	A	B	B	B	B
110	RM7492	10	0.055	A	A	A	A	A	A	A	A	A	A	A	A	A	A	A	A	A	A	A	A	A	A	A	A	A	A	A	A	A	A	A	A	A	A	B	A	A	A	A	A	A	A	B	B	B	B
111	RM3882	10	2.739	A	A	A	A	A	A	A	A	A	A	A	A	A	A	A	A	A	A	A	A	A	A	A	A	A	A	A	A	A	A	A	A	A	A	B	A	A	A	A	A	A	A	B	B	B	B
112	RM7276	10	6.079	A	A	A	A	A	A	A	A	A	A	A	A	A	A	A	A	A	A	A	A	A	A	A	A	A	A	A	A	A	A	A	A	A	A	B	A	A	A	A	A	A	A	B	B	B	B
113	RM5348	10	8.557	A	A	A	A	A	A	A	A	A	A	A	A	A	A	A	A	A	A	A	A	A	A	A	A	A	A	A	A	A	A	A	A	A	A	B	A	A	A	A	A	A	A	B	B	B	B
114	RM4455	10	11.737	A	A	A	A	A	A	A	A	A	A	A	A	A	A	A	A	A	A	A	A	A	A	A	A	A	A	A	A	A	A	A	A	A	A	B	B	A	A	A	A	A	A	B	B	B	B
115	RM1859	10	13.557	A	A	A	A	A	A	A	A	A	A	A	A	A	A	A	A	A	A	A	A	A	A	A	A	A	A	A	A	A	A	A	A	A	A	B	B	A	A	A	A	A	A	B	B	B	B
116	RM5620	10	17.475	A	A	A	A	A	A	A	A	A	A	A	A	A	A	A	A	A	A	A	A	A	A	A	A	A	A	A	A	A	A	A	A	A	A	A	B	A	A	A	A	A	A	B	B	B	B
117	RM6737	10	18.784	A	A	A	A	A	A	A	A	A	A	A	A	A	A	A	A	A	A	A	A	A	A	A	A	A	A	A	A	A	A	A	A	A	A	A	B	A	A	A	A	A	A	B	B	B	B
118	RM6673	10	23.082	A	A	A	A	A	A	A	A	A	A	A	A	A	A	A	A	A	A	A	A	A	A	A	A	A	A	A	A	A	A	A	A	A	A	A	B	A	A	A	A	A	A	B	B	B	B
119	RM1761	11	0.306	A	A	A	A	A	A	A	A	A	A	A	A	A	A	A	A	A	A	A	A	A	A	A	A	A	A	A	A	A	A	A	A	A	A	A	A	B	A	A	A	A	A	B	B	B	B
120	RM7203	11	1.083	A	A	A	A	A	A	A	A	A	A	A	A	A	A	A	A	A	A	A	A	A	A	A	A	A	A	A	A	A	A	A	A	A	A	A	A	B	A	A	A	A	A	B	B	B	B
121	RM5599-1	11	3.829	A	A	A	A	A	A	A	A	A	A	A	A	A	A	A	A	A	A	A	A	A	A	A	A	A	A	A	A	A	A	A	A	A	A	A	A	B	A	A	A	A	A	B	B	B	B
122	RM4469	11	6.26	A	A	A	A	A	A	A	A	A	A	A	A	A	A	A	A	A	A	A	A	A	A	A	A	A	A	A	A	A	A	A	A	A	A	A	A	B	A	A	A	A	A	B	B	B	B
123	RM3701	11	8.105	A	A	A	A	A	A	A	A	A	A	A	A	A	A	A	A	A	A	A	A	A	A	A	A	A	A	A	A	A	A	A	A	A	A	A	A	B	B	A	A	A	A	B	B	B	B
124	RM5824	11	14.528	A	A	A	A	A	A	A	A	A	A	A	A	A	A	A	A	A	A	A	A	A	A	A	A	A	A	A	A	A	A	A	A	A	A	A	A	A	B	A	A	A	A	B	B	B	B
125	RM1355	11	17.671	A	A	A	A	A	A	A	A	A	A	A	A	A	A	A	A	A	A	A	A	A	A	A	A	A	A	A	A	A	A	A	A	A	A	A	A	A	B	B	A	A	A	B	B	B	B
126	RM1341	11	20.143	A	A	A	A	A	A	A	A	A	A	A	A	A	A	A	A	A	A	A	A	A	A	A	A	A	A	A	A	A	A	A	A	A	A	A	A	A	B	B	A	A	A	B	B	B	B
127	RM6623	11	25.193	A	A	A	A	A	A	A	A	A	A	A	A	A	A	A	A	A	A	A	A	A	A	A	A	A	A	A	A	A	A	A	A	A	A	A	A	A	A	B	A	A	A	B	B	B	B
128	RM2064	11	27.488	A	A	A	A	A	A	A	A	A	A	A	A	A	A	A	A	A	A	A	A	A	A	A	A	A	A	A	A	A	A	A	A	A	A	A	A	A	A	B	A	A	A	B	B	B	B
129	RM7443	11	28.954	A	A	A	A	A	A	A	A	A	A	A	A	A	A	A	A	A	A	A	A	A	A	A	A	A	A	A	A	A	A	A	A	A	A	A	A	A	A	B	A	A	A	B	B	B	B
130	Bb77A02	12	0.075	A	A	A	A	A	A	A	A	A	A	A	A	A	A	A	A	A	A	A	A	A	A	A	A	A	A	A	A	A	A	A	A	A	A	A	A	A	A	A	B	A	A	B	B	B	B
131	RM3323	12	0.977	A	A	A	A	A	A	A	A	A	A	A	A	A	A	A	A	A	A	A	A	A	A	A	A	A	A	A	A	A	A	A	A	A	A	A	A	A	A	A	B	A	A	B	B	B	B
132	RM6998	12	4.746	A	A	A	A	A	A	A	A	A	A	A	A	A	A	A	A	A	A	A	A	A	A	A	A	A	A	A	A	A	A	A	A	A	A	A	A	A	A	A	B	A	A	B	B	B	B
133	RM2935	12	7.426	A	A	A	A	A	A	A	A	A	A	A	A	A	A	A	A	A	A	A	A	A	A	A	A	A	A	A	A	A	A	A	A	A	A	A	A	A	A	A	B	A	A	B	B	B	B
134	RM1047	12	11.225	A	A	A	A	A	A	A	A	A	A	A	A	A	A	A	A	A	A	A	A	A	A	A	A	A	A	A	A	A	A	A	A	A	A	A	A	A	A	A	A	A	A	B	B	B	B
135	RM7102-1	12	13.214	A	A	A	A	A	A	A	A	A	A	A	A	A	A	A	A	A	A	A	A	A	A	A	A	A	A	A	A	A	A	A	A	A	A	A	A	A	A	A	A	A	A	B	B	B	B
136	RM7344	12	17.95	A	A	A	A	A	A	A	A	A	A	A	A	A	A	A	A	A	A	A	A	A	A	A	A	A	A	A	A	A	A	A	A	A	A	A	A	A	A	A	A	B	A	B	B	B	B
137	RM3448	12	19.948	A	A	A	A	A	A	A	A	A	A	A	A	A	A	A	A	A	A	A	A	A	A	A	A	A	A	A	A	A	A	A	A	A	A	A	A	A	A	A	A	B	A	B	B	B	B
138	RM3326	12	21.776	A	A	A	A	A	A	A	A	A	A	A	A	A	A	A	A	A	A	A	A	A	A	A	A	A	A	A	A	A	A	A	A	A	A	A	A	A	A	A	A	B	B	B	B	B	B
139	RM5609	12	24.001	A	A	A	A	A	A	A	A	A	A	A	A	A	A	A	A	A	A	A	A	A	A	A	A	A	A	A	A	A	A	A	A	A	A	A	A	A	A	A	A	B	B	B	B	B	B
140	RM1300	12	25.999	A	A	A	A	A	A	A	A	A	A	A	A	A	A	A	A	A	A	A	A	A	A	A	A	A	A	A	A	A	A	A	A	A	A	A	A	A	A	A	A	A	B	B	B	B	B
141	RM1226	12	27.344	A	A	A	A	A	A	A	A	A	A	A	A	A	A	A	A	A	A	A	A	A	A	A	A	A	A	A	A	A	A	A	A	A	A	A	A	A	A	A	A	A	B	B	B	B	B
[truncated: 38 more columns]

## Sheet: TableS2
Table S2 Sample attribute used in this study	Attributes of the samples used in the present study
"TransPlantSet" indicates the transplant sets in each year. Seeding and transplant date data in each set are described in the methods.
"Year", "month", "day" and "hour" columns indicate sampling date.
"LineName" column indicates predicted genotypes based on SNP detected in each RNA-Seq. "field" column indicates the locations of the fields.
"QC" column indicates whether the RNA-Seq results of the sample were used in the following analysis or not.
sampleID	TransPlantSet	year	month	day	hour	LineName	field	QC
20001	1	2015	5	25	16	SL1207	Takatsuki	pass
20002	1	2015	5	25	16	SL1339	Takatsuki	pass
20003	1	2015	5	25	18	SL1240	Takatsuki	pass
20004	1	2015	5	25	18	SL1217	Takatsuki	pass
20005	1	2015	5	25	20	SL1234	Takatsuki	pass
20006	1	2015	5	25	20	SL1227	Takatsuki	pass
20007	1	2015	5	25	22	SL1235	Takatsuki	pass
20008	1	2015	5	25	22	SL1237	Takatsuki	pass
20009	1	2015	5	26	0	Unpredictable	Takatsuki	NG
20011	1	2015	5	26	2	Koshihikari	Takatsuki	pass
20012	1	2015	5	26	2	Koshihikari	Takatsuki	pass
20014	1	2015	5	26	4	SL1229	Takatsuki	pass
20013	1	2015	5	26	4	SL1205	Takatsuki	pass
20015	1	2015	5	26	6	SL1337	Takatsuki	pass
20016	1	2015	5	26	6	SL1231	Takatsuki	pass
20017	1	2015	5	26	8	SL1214	Takatsuki	pass
20018	1	2015	5	26	8	SL1336	Takatsuki	pass
20019	1	2015	5	26	10	SL1319	Takatsuki	pass
20020	1	2015	5	26	10	SL1232	Takatsuki	pass
20021	1	2015	5	26	12	SL1312	Takatsuki	pass
20022	1	2015	5	26	12	SL1333	Takatsuki	pass
20023	1	2015	5	26	14	SL1216	Takatsuki	pass
20024	1	2015	5	26	14	SL1302	Takatsuki	pass
20025	1	2015	6	16	16	HP-b	Takatsuki	pass
20026	1	2015	6	16	16	SL1224	Takatsuki	pass
20027	1	2015	6	16	18	SL1215	Takatsuki	pass
20028	1	2015	6	16	18	Takanari	Takatsuki	pass
20029	1	2015	6	16	20	SL1321	Takatsuki	pass
20030	1	2015	6	16	20	SL1308	Takatsuki	pass
20031	1	2015	6	16	22	SL1309	Takatsuki	pass
20032	1	2015	6	16	22	SL1226	Takatsuki	pass
20033	1	2015	6	17	0	SL1210	Takatsuki	pass
20034	1	2015	6	17	0	SL1322	Takatsuki	pass
20035	1	2015	6	17	2	SL1220	Takatsuki	pass
20036	1	2015	6	17	2	SL1218	Takatsuki	pass
20038	1	2015	6	17	4	SL1334	Takatsuki	pass
20037	1	2015	6	17	4	Unpredictable	Takatsuki	NG
20039	1	2015	6	17	6	SL1209	Takatsuki	pass
20040	1	2015	6	17	6	Unpredictable	Takatsuki	pass
20042	1	2015	6	17	8	SL1322	Takatsuki	pass
20041	1	2015	6	17	8	SL1301	Takatsuki	pass
20043	1	2015	6	17	10	SL1238	Takatsuki	pass
20044	1	2015	6	17	10	SL1236	Takatsuki	pass
20045	1	2015	6	17	12	SL1203	Takatsuki	pass
20046	1	2015	6	17	12	SL1212	Takatsuki	pass
20048	1	2015	6	17	14	SL1303	Takatsuki	pass
20047	1	2015	6	17	14	SL1310	Takatsuki	pass
20049	1	2015	6	22	16	SL1310	Takatsuki	pass
20050	1	2015	6	22	16	SL1210	Takatsuki	pass
20051	2	2015	6	22	16	SL1322	Takatsuki	pass
20052	2	2015	6	22	16	SL1338	Takatsuki	pass
20053	1	2015	6	22	18	Koshihikari	Takatsuki	pass
20054	1	2015	6	22	18	SL1316	Takatsuki	pass
20055	2	2015	6	22	18	SL1209	Takatsuki	pass
20056	2	2015	6	22	18	SL1305	Takatsuki	pass
20057	1	2015	6	22	20	SL1241	Takatsuki	pass
20058	1	2015	6	22	20	SL1211	Takatsuki	pass
20059	2	2015	6	22	20	SL1312	Takatsuki	pass
20060	2	2015	6	22	20	SL1316	Takatsuki	pass
20061	1	2015	6	22	22	SL1338	Takatsuki	pass
20062	1	2015	6	22	22	SL1327	Takatsuki	pass
20063	2	2015	6	22	22	SL1330	Takatsuki	pass
20064	2	2015	6	22	22	SL1324	Takatsuki	pass
20065	1	2015	6	23	0	SL1222	Takatsuki	pass
20066	1	2015	6	23	0	SL1308	Takatsuki	pass
20067	2	2015	6	23	0	Unpredictable	Takatsuki	pass
20068	2	2015	6	23	0	SL1235	Takatsuki	pass
20069	1	2015	6	23	2	SL1301	Takatsuki	pass
20070	1	2015	6	23	2	SL1330	Takatsuki	pass
20071	2	2015	6	23	2	SL1241	Takatsuki	pass
20072	2	2015	6	23	2	SL1206	Takatsuki	pass
20073	1	2015	6	23	4	SL1225	Takatsuki	pass
20074	1	2015	6	23	4	Takanari	Takatsuki	pass
20075	2	2015	6	23	4	Koshihikari	Takatsuki	pass
20076	2	2015	6	23	4	SL1325	Takatsuki	pass
20077	1	2015	6	23	6	SL1223	Takatsuki	pass
20078	1	2015	6	23	6	SL1304	Takatsuki	pass
20079	2	2015	6	23	6	SL1204	Takatsuki	pass
20080	2	2015	6	23	6	SL1322	Takatsuki	pass
20081	1	2015	6	23	8	SL1228	Takatsuki	pass
20082	1	2015	6	23	8	SL1307	Takatsuki	pass
20083	2	2015	6	23	8	Takanari	Takatsuki	pass
20084	2	2015	6	23	8	Takanari	Takatsuki	pass
20085	1	2015	6	23	10	SL1230	Takatsuki	pass
20086	1	2015	6	23	10	SL1219	Takatsuki	pass
20093	2	2015	6	23	10	SL1225	Takatsuki	pass
20094	2	2015	6	23	10	SL1212	Takatsuki	pass
20095	1	2015	6	23	12	SL1239	Takatsuki	pass
20096	1	2015	6	23	12	SL1315	Takatsuki	pass
20087	1	2015	6	23	14	Koshihikari	Takatsuki	pass
20088	1	2015	6	23	14	SL1317	Takatsuki	pass
20089	2	2015	6	23	14	SL1302	Takatsuki	pass
20090	2	2015	6	23	14	SL1215	Takatsuki	pass
20091	1	2015	6	29	16	HP-a	Takatsuki	pass
20092	1	2015	6	29	16	SL1209	Takatsuki	pass
20099	2	2015	6	29	16	SL1236	Takatsuki	pass
20100	2	2015	6	29	16	SL1220	Takatsuki	pass
20102	1	2015	6	29	18	SL1331	Takatsuki	pass
20103	2	2015	6	29	18	SL1205	Takatsuki	pass
20104	2	2015	6	29	18	SL1227	Takatsuki	pass
20101	1	2015	6	29	18	SL1318	Takatsuki	pass
20105	1	2015	6	29	20	SL1313	Takatsuki	pass
20106	1	2015	6	29	20	SL1324	Takatsuki	pass
20107	2	2015	6	29	20	SL1304	Takatsuki	pass
20108	2	2015	6	29	20	SL1332	Takatsuki	pass
20109	1	2015	6	29	22	SL1233	Takatsuki	pass
20110	1	2015	6	29	22	Unpredictable	Takatsuki	pass
20111	2	2015	6	29	22	SL1211	Takatsuki	pass
20112	2	2015	6	29	22	SL1329	Takatsuki	pass
20113	1	2015	6	30	0	SL1206	Takatsuki	pass
20114	1	2015	6	30	0	SL1204	Takatsuki	pass
20115	2	2015	6	30	0	SL1240	Takatsuki	pass
20116	2	2015	6	30	0	SL1322	Takatsuki	pass
20117	1	2015	6	30	2	SL1329	Takatsuki	pass
20118	1	2015	6	30	2	SL1202	Takatsuki	pass
20119	2	2015	6	30	2	Koshihikari	Takatsuki	pass
20120	2	2015	6	30	2	SL1313	Takatsuki	pass
20121	1	2015	6	30	4	SL1314	Takatsuki	pass
20122	1	2015	6	30	4	SL1305	Takatsuki	pass
20123	2	2015	6	30	4	SL1216	Takatsuki	pass
20124	2	2015	6	30	4	SL1223	Takatsuki	pass
20125	1	2015	6	30	6	SL1212	Takatsuki	pass
20126	1	2015	6	30	6	SL1326	Takatsuki	pass
20128	2	2015	6	30	6	SL1229	Takatsuki	pass
20130	1	2015	6	30	8	SL1333	Takatsuki	pass
20131	2	2015	6	30	8	SL1238	Takatsuki	pass
20132	2	2015	6	30	8	SL1233	Takatsuki	pass
20129	1	2015	6	30	8	Takanari	Takatsuki	pass
20133	1	2015	6	30	10	SL1334	Takatsuki	pass
20134	1	2015	6	30	10	SL1313	Takatsuki	pass
20135	2	2015	6	30	10	SL1232	Takatsuki	pass
20142	2	2015	6	30	10	SL1219	Takatsuki	pass
20143	1	2015	6	30	12	SL1308	Takatsuki	pass
20144	1	2015	6	30	12	Koshihikari	Takatsuki	pass
20146	2	2015	6	30	12	SL1239	Takatsuki	pass
20145	2	2015	6	30	12	SL1234	Takatsuki	pass
20136	1	2015	6	30	14	SL1211	Takatsuki	pass
20137	2	2015	6	30	14	SL1326	Takatsuki	pass
20138	2	2015	6	30	14	SL1314	Takatsuki	pass
20147	1	2015	6	30	14	SL1234	Takatsuki	pass
20139	1	2015	7	6	16	SL1317	Takatsuki	pass
20141	2	2015	7	6	16	SL1308	Takatsuki	pass
20148	2	2015	7	6	16	SL1328	Takatsuki	pass
20149	3	2015	7	6	16	SL1222	Takatsuki	pass
20150	3	2015	7	6	16	SL1318	Takatsuki	pass
20140	1	2015	7	6	16	SL1322	Takatsuki	pass
20152	1	2015	7	6	18	SL1223	Takatsuki	pass
20153	2	2015	7	6	18	SL1201	Takatsuki	pass
20154	2	2015	7	6	18	SL1218	Takatsuki	pass
20155	3	2015	7	6	18	SL1224	Takatsuki	pass
20156	3	2015	7	6	18	SL1229	Takatsuki	pass
20151	1	2015	7	6	18	SL1307	Takatsuki	pass
20157	1	2015	7	6	20	SL1237	Takatsuki	pass
20158	1	2015	7	6	20	SL1330	Takatsuki	pass
20159	2	2015	7	6	20	SL1317	Takatsuki	pass
20160	2	2015	7	6	20	SL1316	Takatsuki	pass
20161	3	2015	7	6	20	SL1208	Takatsuki	pass
20162	3	2015	7	6	20	SL1238	Takatsuki	pass
20166	2	2015	7	6	22	SL1224	Takatsuki	pass
20168	3	2015	7	6	22	SL1317	Takatsuki	pass
20163	1	2015	7	6	22	SL1308	Takatsuki	pass
20165	2	2015	7	6	22	SL1207	Takatsuki	pass
20167	3	2015	7	6	22	SL1228	Takatsuki	pass
20164	1	2015	7	6	22	SL1217	Takatsuki	pass
20169	1	2015	7	7	0	SL1240	Takatsuki	pass
20171	2	2015	7	7	0	SL1336	Takatsuki	pass
20172	2	2015	7	7	0	SL1214	Takatsuki	pass
20173	3	2015	7	7	0	SL1336	Takatsuki	pass
20174	3	2015	7	7	0	SL1335	Takatsuki	pass
20170	1	2015	7	7	0	Takanari	Takatsuki	pass
20177	2	2015	7	7	2	SL1230	Takatsuki	pass
20178	2	2015	7	7	2	SL1311	Takatsuki	pass
20179	3	2015	7	7	2	SL1203	Takatsuki	pass
20180	3	2015	7	7	2	SL1302	Takatsuki	pass
20175	1	2015	7	7	2	SL1231	Takatsuki	pass
20176	1	2015	7	7	2	SL1338	Takatsuki	pass
20181	1	2015	7	7	4	SL1226	Takatsuki	pass
20182	1	2015	7	7	4	Unpredictable	Takatsuki	NG
20183	2	2015	7	7	4	SL1339	Takatsuki	pass
20184	2	2015	7	7	4	Unpredictable	Takatsuki	NG
20185	3	2015	7	7	4	SL1311	Takatsuki	pass
20186	3	2015	7	7	4	Unpredictable	Takatsuki	NG
20190	2	2015	7	7	6	SL1231	Takatsuki	pass
20191	3	2015	7	7	6	SL1338	Takatsuki	pass
20192	3	2015	7	7	6	SL1210	Takatsuki	pass
20187	1	2015	7	7	6	Unpredictable	Takatsuki	NG
20188	1	2015	7	7	6	SL1228	Takatsuki	pass
20189	2	2015	7	7	6	Unpredictable	Takatsuki	NG
20193	2	2015	7	7	8	SL1241	Takatsuki	pass
20194	1	2015	7	7	8	SL1232	Takatsuki	pass
20195	1	2015	7	7	8	Unpredictable	Takatsuki	pass
20196	2	2015	7	7	8	SL1310	Takatsuki	pass
20197	3	2015	7	7	8	SL1201	Takatsuki	pass
20198	3	2015	7	7	8	SL1216	Takatsuki	pass
20199	1	2015	7	7	10	SL1332	Takatsuki	pass
20206	1	2015	7	7	10	SL1214	Takatsuki	pass
20207	2	2015	7	7	10	SL1335	Takatsuki	pass
20208	2	2015	7	7	10	SL1237	Takatsuki	pass
20209	3	2015	7	7	10	SL1214	Takatsuki	pass
20210	3	2015	7	7	10	SL1307	Takatsuki	pass
20200	1	2015	7	7	12	Koshihikari	Takatsuki	pass
20201	2	2015	7	7	12	SL1301	Takatsuki	pass
20202	2	2015	7	7	12	SL1210	Takatsuki	pass
20203	3	2015	7	7	12	SL1202	Takatsuki	pass
20204	3	2015	7	7	12	SL1333	Takatsuki	pass
20211	1	2015	7	7	12	SL1310	Takatsuki	pass
20205	1	2015	7	7	14	SL1218	Takatsuki	pass
20213	2	2015	7	7	14	SL1315	Takatsuki	pass
20214	2	2015	7	7	14	SL1203	Takatsuki	pass
20215	3	2015	7	7	14	SL1322	Takatsuki	pass
20216	3	2015	7	7	14	SL1308	Takatsuki	pass
20218	1	2015	7	13	16	SL1316	Takatsuki	pass
20219	2	2015	7	13	16	SL1222	Takatsuki	pass
20220	2	2015	7	13	16	SL1303	Takatsuki	pass
20221	3	2015	7	13	16	SL1314	Takatsuki	pass
20222	3	2015	7	13	16	SL1234	Takatsuki	pass
20217	1	2015	7	13	16	SL1239	Takatsuki	pass
20223	1	2015	7	13	18	SL1201	Takatsuki	pass
20224	1	2015	7	13	18	SL1233	Takatsuki	pass
20225	2	2015	7	13	18	SL1226	Takatsuki	pass
20226	2	2015	7	13	18	SL1331	Takatsuki	pass
20227	3	2015	7	13	18	SL1310	Takatsuki	pass
20228	3	2015	7	13	18	Takanari	Takatsuki	pass
20229	1	2015	7	13	20	SL1216	Takatsuki	pass
20231	2	2015	7	13	20	SL1327	Takatsuki	pass
20232	2	2015	7	13	20	SL1208	Takatsuki	pass
20233	3	2015	7	13	20	SL1316	Takatsuki	pass
20234	3	2015	7	13	20	Koshihikari	Takatsuki	pass
20235	1	2015	7	13	22	Unpredictable	Takatsuki	pass
20237	2	2015	7	13	22	Koshihikari	Takatsuki	pass
20238	2	2015	7	13	22	Takanari	Takatsuki	pass
20239	3	2015	7	13	22	Koshihikari	Takatsuki	pass
20240	3	2015	7	13	22	SL1319	Takatsuki	pass
20236	1	2015	7	13	22	SL1204	Takatsuki	pass
20241	1	2015	7	14	0	SL1318	Takatsuki	pass
20242	1	2015	7	14	0	SL1303	Takatsuki	pass
20243	2	2015	7	14	0	SL1333	Takatsuki	pass
20244	2	2015	7	14	0	SL1308	Takatsuki	pass
20245	3	2015	7	14	0	SL1224	Takatsuki	pass
20246	3	2015	7	14	0	SL1232	Takatsuki	pass
20247	1	2015	7	14	2	SL1305	Takatsuki	pass
20248	1	2015	7	14	2	SL1225	Takatsuki	pass
20249	2	2015	7	14	2	SL1217	Takatsuki	pass
20250	2	2015	7	14	2	Koshihikari	Takatsuki	pass
20251	3	2015	7	14	2	SL1328	Takatsuki	NG
20252	3	2015	7	14	2	SL1327	Takatsuki	pass
20253	1	2015	7	14	4	SL1315	Takatsuki	pass
20254	1	2015	7	14	4	SL1322	Takatsuki	pass
20255	2	2015	7	14	4	SL1318	Takatsuki	pass
20256	2	2015	7	14	4	SL1202	Takatsuki	pass
20257	3	2015	7	14	4	SL1331	Takatsuki	NG
20258	3	2015	7	14	4	SL1324	Takatsuki	pass
20259	1	2015	7	14	6	SL1304	Takatsuki	pass
20260	1	2015	7	14	6	HP-a	Takatsuki	NG
20261	2	2015	7	14	6	SL1334	Takatsuki	pass
20263	3	2015	7	14	6	SL1329	Takatsuki	pass
20264	3	2015	7	14	6	SL1227	Takatsuki	pass
20262	2	2015	7	14	6	SL1329	Takatsuki	pass
20266	1	2015	7	14	8	SL1236	Takatsuki	pass
20267	2	2015	7	14	8	SL1217	Takatsuki	pass
20268	2	2015	7	14	8	SL1226	Takatsuki	pass
20269	3	2015	7	14	8	Unpredictable	Takatsuki	NG
20270	3	2015	7	14	8	SL1237	Takatsuki	pass
20271	1	2015	7	14	10	Unpredictable	Takatsuki	NG
20272	1	2015	7	14	10	SL1334	Takatsuki	pass
20273	2	2015	7	14	10	SL1214	Takatsuki	NG
20275	3	2015	7	14	10	SL1210	Takatsuki	pass
20276	3	2015	7	14	10	SL1212	Takatsuki	pass
20277	1	2015	7	14	12	SL1331	Takatsuki	pass
20278	1	2015	7	14	12	SL1222	Takatsuki	pass
20279	2	2015	7	14	12	SL1229	Takatsuki	pass
20280	2	2015	7	14	12	SL1328	Takatsuki	pass
20281	3	2015	7	14	12	SL1241	Takatsuki	pass
20282	3	2015	7	14	12	Unpredictable	Takatsuki	NG
20283	1	2015	7	14	14	SL1202	Takatsuki	pass
20284	1	2015	7	14	14	SL1314	Takatsuki	pass
20285	2	2015	7	14	14	SL1240	Takatsuki	pass
20287	3	2015	7	14	14	SL1218	Takatsuki	pass
20288	3	2015	7	14	14	SL1312	Takatsuki	pass
20289	1	2015	7	20	16	SL1220	Takatsuki	pass
20290	1	2015	7	20	16	Unpredictable	Takatsuki	NG
20291	2	2015	7	20	16	SL1202	Takatsuki	pass
20292	2	2015	7	20	16	SL1219	Takatsuki	pass
20293	3	2015	7	20	16	Takanari	Takatsuki	pass
20294	3	2015	7	20	16	SL1220	Takatsuki	pass
20295	4	2015	7	20	16	SL1337	Takatsuki	pass
20296	4	2015	7	20	16	Unpredictable	Takatsuki	pass
20297	1	2015	7	20	18	Unpredictable	Takatsuki	pass
20298	1	2015	7	20	18	SL1302	Takatsuki	pass
20299	2	2015	7	20	18	SL1318	Takatsuki	pass
20300	2	2015	7	20	18	SL1337	Takatsuki	pass
20301	3	2015	7	20	18	Takanari	Takatsuki	pass
20302	3	2015	7	20	18	SL1321	Takatsuki	pass
20303	4	2015	7	20	18	SL1220	Takatsuki	pass
20304	4	2015	7	20	18	SL1218	Takatsuki	pass
20305	1	2015	7	20	20	SL1230	Takatsuki	pass
20306	1	2015	7	20	20	SL1205	Takatsuki	pass
20308	2	2015	7	20	20	SL1331	Takatsuki	pass
20309	3	2015	7	20	20	SL1313	Takatsuki	pass
20310	4	2015	7	20	20	SL1207	Takatsuki	pass
20311	4	2015	7	20	20	SL1318	Takatsuki	pass
20312	3	2015	7	20	20	SL1236	Takatsuki	pass
20307	2	2015	7	20	20	SL1316	Takatsuki	pass
20313	1	2015	7	20	22	SL1215	Takatsuki	pass
20314	1	2015	7	20	22	SL1312	Takatsuki	pass
20315	2	2015	7	20	22	SL1209	Takatsuki	pass
20316	2	2015	7	20	22	SL1205	Takatsuki	pass
20317	3	2015	7	20	22	SL1206	Takatsuki	pass
20318	3	2015	7	20	22	SL1235	Takatsuki	pass
20319	4	2015	7	20	22	SL1317	Takatsuki	pass
20320	4	2015	7	20	22	SL1212	Takatsuki	pass
20321	1	2015	7	21	0	SL1210	Takatsuki	pass
20322	1	2015	7	21	0	SL1203	Takatsuki	pass
20323	2	2015	7	21	0	SL1220	Takatsuki	pass
20324	2	2015	7	21	0	SL1223	Takatsuki	pass
20325	3	2015	7	21	0	SL1332	Takatsuki	pass
20326	3	2015	7	21	0	SL1305	Takatsuki	pass
20327	4	2015	7	21	0	SL1329	Takatsuki	pass
20328	4	2015	7	21	0	SL1206	Takatsuki	pass
20329	1	2015	7	21	2	SL1235	Takatsuki	pass
20330	1	2015	7	21	2	SL1337	Takatsuki	pass
20331	2	2015	7	21	2	SL1233	Takatsuki	pass
20332	2	2015	7	21	2	SL1330	Takatsuki	pass
20333	3	2015	7	21	2	SL1308	Takatsuki	pass
20334	3	2015	7	21	2	Unpredictable	Takatsuki	NG
20336	4	2015	7	21	2	SL1324	Takatsuki	pass
20335	4	2015	7	21	2	SL1322	Takatsuki	pass
20338	1	2015	7	21	4	SL1339	Takatsuki	pass
20341	3	2015	7	21	4	SL1207	Takatsuki	pass
20337	1	2015	7	21	4	SL1324	Takatsuki	pass
20339	2	2015	7	21	4	SL1228	Takatsuki	pass
20342	3	2015	7	21	4	SL1230	Takatsuki	pass
20344	4	2015	7	21	4	SL1304	Takatsuki	pass
20340	2	2015	7	21	4	SL1319	Takatsuki	pass
20347	2	2015	7	21	6	SL1224	Takatsuki	pass
20351	4	2015	7	21	6	SL1236	Takatsuki	pass
20352	4	2015	7	21	6	SL1224	Takatsuki	pass
20345	1	2015	7	21	6	SL1328	Takatsuki	pass
20348	2	2015	7	21	6	SL1241	Takatsuki	pass
20349	3	2015	7	21	6	SL1209	Takatsuki	pass
20350	3	2015	7	21	6	SL1215	Takatsuki	pass
20346	1	2015	7	21	6	SL1241	Takatsuki	pass
20353	1	2015	7	21	8	Unpredictable	Takatsuki	NG
20354	1	2015	7	21	8	SL1224	Takatsuki	pass
20355	2	2015	7	21	8	SL1203	Takatsuki	pass
20356	2	2015	7	21	8	SL1303	Takatsuki	pass
20357	3	2015	7	21	8	SL1304	Takatsuki	pass
20358	3	2015	7	21	8	SL1337	Takatsuki	pass
20359	4	2015	7	21	8	SL1321	Takatsuki	pass
20360	4	2015	7	21	8	SL1310	Takatsuki	pass
20361	1	2015	7	21	10	Unpredictable	Takatsuki	pass
20362	1	2015	7	21	10	SL1210	Takatsuki	pass
20363	3	2015	7	21	10	SL1205	Takatsuki	pass
20364	2	2015	7	21	10	SL1210	Takatsuki	pass
20365	3	2015	7	21	10	SL1240	Takatsuki	pass
20366	2	2015	7	21	10	SL1234	Takatsuki	pass
20367	4	2015	7	21	10	SL1219	Takatsuki	pass
20368	4	2015	7	21	10	SL1209	Takatsuki	pass
20369	4	2015	7	21	12	SL1233	Takatsuki	pass
20370	1	2015	7	21	12	SL1207	Takatsuki	pass
20371	4	2015	7	21	12	SL1333	Takatsuki	pass
20372	2	2015	7	21	12	Koshihikari	Takatsuki	pass
20373	3	2015	7	21	12	SL1231	Takatsuki	pass
20375	2	2015	7	21	12	SL1218	Takatsuki	pass
20376	1	2015	7	21	12	SL1204	Takatsuki	pass
20374	3	2015	7	21	12	SL1301	Takatsuki	pass
20377	1	2015	7	21	14	SL1311	Takatsuki	pass
20378	1	2015	7	21	14	SL1208	Takatsuki	pass
20379	2	2015	7	21	14	SL1307	Takatsuki	pass
20380	2	2015	7	21	14	SL1314	Takatsuki	pass
20381	3	2015	7	21	14	HP-a	Takatsuki	pass
20382	3	2015	7	21	14	SL1233	Takatsuki	pass
20383	4	2015	7	21	14	SL1234	Takatsuki	pass
20384	4	2015	7	21	14	SL1308	Takatsuki	pass
20385	1	2015	7	27	16	SL1209	Takatsuki	pass
20386	1	2015	7	27	16	Koshihikari	Takatsuki	pass
20387	2	2015	7	27	16	SL1201	Takatsuki	pass
20388	2	2015	7	27	16	SL1325	Takatsuki	pass
20389	3	2015	7	27	16	HP-b	Takatsuki	pass
20390	3	2015	7	27	16	SL1219	Takatsuki	pass
20391	4	2015	7	27	16	SL1215	Takatsuki	pass
20392	4	2015	7	27	16	Takanari	Takatsuki	pass
20393	1	2015	7	27	18	SL1227	Takatsuki	pass
20394	1	2015	7	27	18	SL1327	Takatsuki	pass
20395	2	2015	7	27	18	SL1222	Takatsuki	pass
20396	2	2015	7	27	18	SL1322	Takatsuki	pass
20398	3	2015	7	27	18	SL1315	Takatsuki	pass
20399	4	2015	7	27	18	Koshihikari	Takatsuki	pass
20400	4	2015	7	27	18	SL1305	Takatsuki	pass
20397	3	2015	7	27	18	SL1322	Takatsuki	pass
20401	1	2015	7	27	20	SL1207	Takatsuki	pass
20402	1	2015	7	27	20	SL1325	Takatsuki	pass
20403	2	2015	7	27	20	SL1301	Takatsuki	pass
20404	2	2015	7	27	20	SL1237	Takatsuki	pass
20405	3	2015	7	27	20	SL1226	Takatsuki	pass
20406	3	2015	7	27	20	SL1339	Takatsuki	pass
20407	4	2015	7	27	20	Takanari	Takatsuki	pass
20408	4	2015	7	27	20	Unpredictable	Takatsuki	pass
20409	1	2015	7	27	22	Koshihikari	Takatsuki	pass
20410	1	2015	7	27	22	SL1314	Takatsuki	pass
20412	2	2015	7	27	22	SL1231	Takatsuki	pass
20413	3	2015	7	27	22	SL1319	Takatsuki	pass
20414	3	2015	7	27	22	SL1217	Takatsuki	pass
20415	4	2015	7	27	22	SL1226	Takatsuki	pass
20416	4	2015	7	27	22	SL1328	Takatsuki	pass
20417	1	2015	7	28	0	SL1331	Takatsuki	pass
20418	1	2015	7	28	0	SL1235	Takatsuki	pass
20419	2	2015	7	28	0	SL1305	Takatsuki	pass
20420	2	2015	7	28	0	SL1339	Takatsuki	pass
20421	3	2015	7	28	0	SL1225	Takatsuki	pass
20422	3	2015	7	28	0	SL1330	Takatsuki	pass
20423	4	2015	7	28	0	SL1240	Takatsuki	pass
20424	4	2015	7	28	0	Koshihikari	Takatsuki	pass
20425	1	2015	7	28	2	SL1221	Takatsuki	pass
20426	1	2015	7	28	2	SL1224	Takatsuki	pass
20427	2	2015	7	28	2	SL1324	Takatsuki	pass
20428	2	2015	7	28	2	SL1215	Takatsuki	pass
20429	3	2015	7	28	2	Koshihikari	Takatsuki	pass
20430	3	2015	7	28	2	SL1303	Takatsuki	pass
20431	4	2015	7	28	2	SL1231	Takatsuki	pass
20432	4	2015	7	28	2	SL1202	Takatsuki	pass
20434	1	2015	7	28	4	SL1218	Takatsuki	pass
20435	2	2015	7	28	4	SL1238	Takatsuki	pass
20436	2	2015	7	28	4	SL1317	Takatsuki	pass
20437	3	2015	7	28	4	SL1325	Takatsuki	pass
20438	3	2015	7	28	4	SL1239	Takatsuki	pass
20440	4	2015	7	28	4	SL1315	Takatsuki	pass
20433	1	2015	7	28	4	Unpredictable	Takatsuki	NG
20439	4	2015	7	28	4	SL1203	Takatsuki	pass
20441	1	2015	7	28	6	SL1338	Takatsuki	pass
20442	1	2015	7	28	6	SL1234	Takatsuki	pass
20443	2	2015	7	28	6	SL1236	Takatsuki	pass
20444	2	2015	7	28	6	SL1225	Takatsuki	pass
20445	3	2015	7	28	6	SL1321	Takatsuki	pass
20446	3	2015	7	28	6	SL1222	Takatsuki	pass
20447	4	2015	7	28	6	SL1210	Takatsuki	pass
20448	4	2015	7	28	6	SL1339	Takatsuki	pass
20449	1	2015	7	28	8	SL1223	Takatsuki	pass
20450	1	2015	7	28	8	SL1315	Takatsuki	pass
20451	2	2015	7	28	8	Unpredictable	Takatsuki	NG
20452	2	2015	7	28	8	SL1210	Takatsuki	pass
20453	3	2015	7	28	8	Koshihikari	Takatsuki	pass
20454	3	2015	7	28	8	Unpredictable	Takatsuki	pass
20455	4	2015	7	28	8	SL1313	Takatsuki	pass
20456	4	2015	7	28	8	Koshihikari	Takatsuki	pass
20457	1	2015	7	28	10	SL1303	Takatsuki	pass
20458	1	2015	7	28	10	SL1310	Takatsuki	pass
20459	2	2015	7	28	10	SL1322	Takatsuki	pass
20460	2	2015	7	28	10	SL1338	Takatsuki	pass
20461	3	2015	7	28	10	Takanari	Takatsuki	pass
20462	3	2015	7	28	10	SL1237	Takatsuki	pass
20463	4	2015	7	28	10	SL1335	Takatsuki	pass
20464	4	2015	7	28	10	SL1338	Takatsuki	NG
20465	1	2015	7	28	12	SL1327	Takatsuki	pass
20466	1	2015	7	28	12	SL1219	Takatsuki	pass
20467	2	2015	7	28	12	SL1311	Takatsuki	pass
20468	2	2015	7	28	12	SL1334	Takatsuki	pass
20469	3	2015	7	28	12	SL1303	Takatsuki	pass
20470	3	2015	7	28	12	SL1330	Takatsuki	pass
20471	4	2015	7	28	12	SL1201	Takatsuki	pass
20472	4	2015	7	28	12	SL1310	Takatsuki	pass
20473	1	2015	7	28	14	SL1210	Takatsuki	pass
20474	1	2015	7	28	14	SL1209	Takatsuki	pass
20475	2	2015	7	28	14	SL1308	Takatsuki	pass
20476	2	2015	7	28	14	Unpredictable	Takatsuki	pass
20477	3	2015	7	28	14	SL1207	Takatsuki	pass
20478	3	2015	7	28	14	SL1202	Takatsuki	pass
20479	4	2015	7	28	14	SL1326	Takatsuki	pass
20480	4	2015	7	28	14	SL1227	Takatsuki	pass
20481	1	2015	8	3	16	SL1220	Takatsuki	pass
20482	1	2015	8	3	16	SL1229	Takatsuki	pass
20483	2	2015	8	3	16	SL1235	Takatsuki	pass
20484	2	2015	8	3	16	SL1227	Takatsuki	pass
20486	3	2015	8	3	16	SL1339	Takatsuki	pass
20487	4	2015	8	3	16	SL1303	Takatsuki	pass
20488	4	2015	8	3	16	SL1225	Takatsuki	pass
20485	3	2015	8	3	16	Unpredictable	Takatsuki	pass
20489	1	2015	8	3	18	SL1211	Takatsuki	pass
20490	3	2015	8	3	18	SL1318	Takatsuki	pass
20491	2	2015	8	3	18	SL1313	Takatsuki	pass
20493	3	2015	8	3	18	SL1305	Takatsuki	pass
20494	1	2015	8	3	18	SL1232	Takatsuki	pass
20495	4	2015	8	3	18	SL1230	Takatsuki	pass
20496	4	2015	8	3	18	SL1232	Takatsuki	pass
20492	2	2015	8	3	18	Koshihikari	Takatsuki	NG
20497	1	2015	8	3	20	SL1339	Takatsuki	pass
20498	1	2015	8	3	20	SL1319	Takatsuki	pass
20500	2	2015	8	3	20	SL1211	Takatsuki	pass
20501	3	2015	8	3	20	SL1214	Takatsuki	pass
20502	3	2015	8	3	20	SL1210	Takatsuki	pass
20503	4	2015	8	3	20	SL1331	Takatsuki	pass
20504	4	2015	8	3	20	SL1223	Takatsuki	pass
20499	2	2015	8	3	20	Unpredictable	Takatsuki	NG
20505	1	2015	8	3	22	SL1309	Takatsuki	pass
20508	2	2015	8	3	22	SL1327	Takatsuki	pass
20510	3	2015	8	3	22	Unpredictable	Takatsuki	pass
20512	4	2015	8	3	22	SL1223	Takatsuki	pass
20514	1	2015	8	4	0	SL1326	Takatsuki	pass
20515	2	2015	8	4	0	SL1208	Takatsuki	pass
20516	2	2015	8	4	0	SL1312	Takatsuki	pass
20517	3	2015	8	4	0	SL1234	Takatsuki	pass
20518	3	2015	8	4	0	SL1315	Takatsuki	pass
20519	4	2015	8	4	0	SL1327	Takatsuki	pass
20520	4	2015	8	4	0	SL1208	Takatsuki	pass
20521	1	2015	8	4	2	SL1212	Takatsuki	pass
20522	4	2015	8	4	2	Unpredictable	Takatsuki	pass
20528	1	2015	8	4	2	SL1316	Takatsuki	pass
20529	2	2015	8	4	2	SL1225	Takatsuki	pass
20531	2	2015	8	4	2	SL1304	Takatsuki	pass
20532	3	2015	8	4	2	SL1311	Takatsuki	pass
20533	3	2015	8	4	2	SL1232	Takatsuki	pass
20534	4	2015	8	4	2	SL1239	Takatsuki	pass
20523	1	2015	8	4	4	SL1330	Takatsuki	pass
20524	2	2015	8	4	4	SL1332	Takatsuki	pass
20525	2	2015	8	4	4	SL1239	Takatsuki	pass
20526	3	2015	8	4	4	SL1228	Takatsuki	pass
20527	3	2015	8	4	4	SL1315	Takatsuki	pass
20535	4	2015	8	4	4	SL1330	Takatsuki	pass
20536	4	2015	8	4	4	SL1238	Takatsuki	pass
20537	1	2015	8	4	6	SL1239	Takatsuki	pass
20538	1	2015	8	4	6	Unpredictable	Takatsuki	NG
20539	2	2015	8	4	6	Takanari	Takatsuki	pass
20540	2	2015	8	4	6	SL1321	Takatsuki	pass
20541	3	2015	8	4	6	Koshihikari	Takatsuki	pass
20542	3	2015	8	4	6	SL1201	Takatsuki	pass
20543	4	2015	8	4	6	SL1325	Takatsuki	pass
20544	4	2015	8	4	6	SL1211	Takatsuki	pass
20545	1	2015	8	4	8	SL1301	Takatsuki	pass
20546	1	2015	8	4	8	SL1318	Takatsuki	pass
20547	2	2015	8	4	8	SL1230	Takatsuki	pass
20548	2	2015	8	4	8	SL1302	Takatsuki	pass
20549	3	2015	8	4	8	SL1336	Takatsuki	pass
20550	3	2015	8	4	8	SL1332	Takatsuki	pass
20551	4	2015	8	4	8	Unpredictable	Takatsuki	pass
20552	4	2015	8	4	8	Unpredictable	Takatsuki	NG
20553	1	2015	8	4	10	SL1222	Takatsuki	pass
20554	1	2015	8	4	10	SL1202	Takatsuki	pass
20555	2	2015	8	4	10	SL1206	Takatsuki	pass
20556	2	2015	8	4	10	SL1310	Takatsuki	pass
20557	4	2015	8	4	10	SL1334	Takatsuki	pass
20558	3	2015	8	4	10	Takanari	Takatsuki	pass
20559	3	2015	8	4	10	SL1219	Takatsuki	pass
20560	4	2015	8	4	10	Unpredictable	Takatsuki	pass
20561	1	2015	8	4	12	SL1328	Takatsuki	pass
20562	1	2015	8	4	12	SL1215	Takatsuki	pass
20563	2	2015	8	4	12	Unpredictable	Takatsuki	pass
20564	2	2015	8	4	12	Takanari	Takatsuki	pass
20565	3	2015	8	4	12	SL1235	Takatsuki	pass
20566	3	2015	8	4	12	SL1210	Takatsuki	pass
20567	4	2015	8	4	12	Unpredictable	Takatsuki	NG
20568	4	2015	8	4	12	SL1241	Takatsuki	pass
20569	1	2015	8	4	14	SL1205	Takatsuki	pass
20570	1	2015	8	4	14	SL1226	Takatsuki	pass
20571	2	2015	8	4	14	SL1204	Takatsuki	pass
20572	2	2015	8	4	14	SL1216	Takatsuki	pass
20573	3	2015	8	4	14	SL1230	Takatsuki	pass
20574	3	2015	8	4	14	SL1206	Takatsuki	pass
20575	4	2015	8	4	14	SL1314	Takatsuki	pass
20576	1	2015	8	19	16	SL1216	Takatsuki	pass
20577	2	2015	8	19	16	SL1326	Takatsuki	pass
20579	1	2015	8	19	16	SL1329	Takatsuki	pass
20580	4	2015	8	19	16	SL1332	Takatsuki	pass
20582	4	2015	8	19	16	SL1319	Takatsuki	pass
20583	2	2015	8	19	16	SL1307	Takatsuki	pass
20581	3	2015	8	19	16	SL1312	Takatsuki	pass
20584	3	2015	8	19	16	SL1317	Takatsuki	NG
20585	1	2015	8	19	18	SL1230	Takatsuki	pass
20587	2	2015	8	19	18	SL1336	Takatsuki	pass
20588	2	2015	8	19	18	SL1212	Takatsuki	pass
20589	3	2015	8	19	18	SL1319	Takatsuki	pass
20590	3	2015	8	19	18	SL1327	Takatsuki	pass
20591	4	2015	8	19	18	SL1301	Takatsuki	pass
20592	4	2015	8	19	18	SL1311	Takatsuki	pass
20586	1	2015	8	19	18	SL1308	Takatsuki	pass
20593	1	2015	8	19	20	SL1203	Takatsuki	pass
20594	1	2015	8	19	20	SL1206	Takatsuki	pass
20595	2	2015	8	19	20	SL1217	Takatsuki	pass
20597	3	2015	8	19	20	SL1218	Takatsuki	pass
20600	4	2015	8	19	20	SL1235	Takatsuki	pass
20596	2	2015	8	19	20	SL1317	Takatsuki	pass
20598	3	2015	8	19	20	SL1238	Takatsuki	pass
20599	4	2015	8	19	20	SL1302	Takatsuki	pass
20601	1	2015	8	19	22	SL1228	Takatsuki	pass
20602	1	2015	8	19	22	SL1312	Takatsuki	pass
20604	2	2015	8	19	22	SL1226	Takatsuki	pass
20605	3	2015	8	19	22	SL1304	Takatsuki	pass
20606	3	2015	8	19	22	SL1313	Takatsuki	pass
20607	4	2015	8	19	22	SL1229	Takatsuki	pass
20608	4	2015	8	19	22	Takanari	Takatsuki	pass
20603	2	2015	8	19	22	SL1304	Takatsuki	pass
20609	1	2015	8	20	0	SL1225	Takatsuki	pass
20610	1	2015	8	20	0	SL1238	Takatsuki	pass
20613	3	2015	8	20	0	SL1316	Takatsuki	pass
20614	3	2015	8	20	0	SL1215	Takatsuki	pass
20615	4	2015	8	20	0	SL1204	Takatsuki	pass
20616	4	2015	8	20	0	SL1312	Takatsuki	pass
20611	2	2015	8	20	0	SL1318	Takatsuki	pass
20612	2	2015	8	20	0	SL1335	Takatsuki	pass
20617	4	2015	8	20	2	SL1317	Takatsuki	pass
20618	4	2015	8	20	2	SL1228	Takatsuki	pass
20623	1	2015	8	20	2	Unpredictable	Takatsuki	pass
20624	1	2015	8	20	2	SL1334	Takatsuki	pass
20625	2	2015	8	20	2	SL1227	Takatsuki	pass
20626	2	2015	8	20	2	SL1201	Takatsuki	pass
20627	3	2015	8	20	2	SL1301	Takatsuki	pass
20628	3	2015	8	20	2	SL1231	Takatsuki	pass
20619	1	2015	8	20	4	SL1217	Takatsuki	pass
20620	1	2015	8	20	4	SL1241	Takatsuki	pass
20622	2	2015	8	20	4	SL1229	Takatsuki	pass
20629	3	2015	8	20	4	SL1220	Takatsuki	pass
20630	3	2015	8	20	4	SL1222	Takatsuki	pass
20631	4	2015	8	20	4	SL1216	Takatsuki	pass
20632	4	2015	8	20	4	SL1205	Takatsuki	pass
20621	2	2015	8	20	4	SL1322	Takatsuki	pass
20633	1	2015	8	20	6	SL1305	Takatsuki	pass
20634	1	2015	8	20	6	SL1214	Takatsuki	pass
20635	2	2015	8	20	6	SL1224	Takatsuki	pass
20636	2	2015	8	20	6	SL1228	Takatsuki	pass
20637	3	2015	8	20	6	SL1335	Takatsuki	pass
20638	3	2015	8	20	6	SL1331	Takatsuki	pass
20639	4	2015	8	20	6	SL1324	Takatsuki	pass
20640	4	2015	8	20	6	Unpredictable	Takatsuki	pass
20641	1	2015	8	20	8	SL1322	Takatsuki	pass
20642	1	2015	8	20	8	SL1335	Takatsuki	pass
20643	2	2015	8	20	8	SL1314	Takatsuki	pass
20644	2	2015	8	20	8	SL1205	Takatsuki	pass
20645	3	2015	8	20	8	SL1323	Takatsuki	pass
20646	3	2015	8	20	8	SL1208	Takatsuki	pass
20647	4	2015	8	20	8	SL1331	Takatsuki	pass
20648	4	2015	8	20	8	SL1314	Takatsuki	pass
20649	1	2015	8	20	10	SL1329	Takatsuki	pass
20650	1	2015	8	20	10	SL1321	Takatsuki	pass
20651	2	2015	8	20	10	SL1236	Takatsuki	pass
20652	2	2015	8	20	10	SL1333	Takatsuki	pass
20654	3	2015	8	20	10	SL1240	Takatsuki	pass
20655	4	2015	8	20	10	SL1317	Takatsuki	pass
20656	4	2015	8	20	10	SL1308	Takatsuki	pass
20653	3	2015	8	20	10	SL1308	Takatsuki	pass
20657	1	2015	8	20	12	SL1227	Takatsuki	pass
20658	1	2015	8	20	12	Koshihikari	Takatsuki	pass
20659	2	2015	8	20	12	SL1231	Takatsuki	pass
20660	2	2015	8	20	12	SL1220	Takatsuki	pass
20661	3	2015	8	20	12	SL1212	Takatsuki	pass
20662	3	2015	8	20	12	SL1302	Takatsuki	pass
20663	4	2015	8	20	12	SL1335	Takatsuki	pass
20664	4	2015	8	20	12	SL1337	Takatsuki	pass
20665	1	2015	8	20	14	SL1337	Takatsuki	pass
20666	1	2015	8	20	14	SL1231	Takatsuki	pass
20667	2	2015	8	20	14	SL1215	Takatsuki	pass
20668	2	2015	8	20	14	SL1338	Takatsuki	pass
20669	3	2015	8	20	14	SL1333	Takatsuki	pass
20670	3	2015	8	20	14	Koshihikari	Takatsuki	pass
20671	4	2015	8	20	14	SL1305	Takatsuki	pass
20672	4	2015	8	20	14	SL1207	Takatsuki	pass
20675	2	2015	8	24	16	SL1225	Takatsuki	pass
20676	2	2015	8	24	16	SL1301	Takatsuki	pass
20677	3	2015	8	24	16	SL1205	Takatsuki	pass
20678	3	2015	8	24	16	SL1233	Takatsuki	pass
20679	4	2015	8	24	16	SL1205	Takatsuki	pass
20680	4	2015	8	24	16	SL1229	Takatsuki	pass
20683	2	2015	8	24	18	SL1309	Takatsuki	pass
20692	3	2015	8	24	18	SL1333	Takatsuki	pass
20693	3	2015	8	24	18	SL1217	Takatsuki	pass
20694	4	2015	8	24	18	Unpredictable	Takatsuki	NG
20695	4	2015	8	24	18	SL1302	Takatsuki	pass
20684	2	2015	8	24	18	SL1229	Takatsuki	pass
20685	2	2015	8	24	20	SL1322	Takatsuki	pass
20687	3	2015	8	24	20	Takanari	Takatsuki	pass
20688	4	2015	8	24	20	SL1208	Takatsuki	pass
20699	1	2015	8	24	20	SL1304	Takatsuki	pass
20700	2	2015	8	24	20	SL1222	Takatsuki	pass
20686	3	2015	8	24	20	SL1216	Takatsuki	pass
20690	2	2015	8	24	22	SL1337	Takatsuki	pass
20691	2	2015	8	24	22	SL1230	Takatsuki	pass
20702	3	2015	8	24	22	Koshihikari	Takatsuki	pass
20703	4	2015	8	24	22	SL1241	Takatsuki	pass
20704	4	2015	8	24	22	Koshihikari	Takatsuki	pass
20701	3	2015	8	24	22	HP-b	Takatsuki	pass
20707	2	2015	8	25	0	SL1313	Takatsuki	pass
20709	3	2015	8	25	0	SL1241	Takatsuki	pass
20710	3	2015	8	25	0	SL1314	Takatsuki	pass
20711	4	2015	8	25	0	SL1204	Takatsuki	pass
20712	4	2015	8	25	0	SL1312	Takatsuki	pass
20708	2	2015	8	25	0	Takanari	Takatsuki	pass
20715	2	2015	8	25	2	SL1209	Takatsuki	pass
20718	3	2015	8	25	2	SL1239	Takatsuki	pass
20719	4	2015	8	25	2	SL1234	Takatsuki	pass
20720	4	2015	8	25	2	SL1236	Takatsuki	pass
20716	2	2015	8	25	2	SL1210	Takatsuki	pass
20717	3	2015	8	25	2	SL1226	Takatsuki	pass
20723	2	2015	8	25	4	SL1237	Takatsuki	pass
20725	3	2015	8	25	4	SL1209	Takatsuki	pass
20726	3	2015	8	25	4	SL1236	Takatsuki	pass
20728	4	2015	8	25	4	SL1325	Takatsuki	pass
20727	4	2015	8	25	4	SL1338	Takatsuki	pass
20724	2	2015	8	25	4	SL1324	Takatsuki	pass
20731	2	2015	8	25	6	SL1303	Takatsuki	pass
20733	3	2015	8	25	6	SL1317	Takatsuki	pass
20734	3	2015	8	25	6	SL1211	Takatsuki	pass
20736	4	2015	8	25	6	SL1217	Takatsuki	pass
20732	2	2015	8	25	6	SL1330	Takatsuki	pass
20735	4	2015	8	25	6	SL1327	Takatsuki	pass
20739	2	2015	8	25	8	SL1326	Takatsuki	pass
20743	4	2015	8	25	8	HP-a	Takatsuki	pass
20744	4	2015	8	25	8	SL1330	Takatsuki	pass
20740	2	2015	8	25	8	SL1331	Takatsuki	pass
20742	3	2015	8	25	8	SL1337	Takatsuki	pass
20741	3	2015	8	25	8	SL1224	Takatsuki	pass
20749	3	2015	8	25	10	SL1338	Takatsuki	pass
20750	3	2015	8	25	10	SL1324	Takatsuki	pass
20751	4	2015	8	25	10	SL1202	Takatsuki	pass
20752	4	2015	8	25	10	SL1231	Takatsuki	pass
20755	2	2015	8	25	12	SL1305	Takatsuki	pass
20756	2	2015	8	25	12	SL1308	Takatsuki	pass
20757	3	2015	8	25	12	Unpredictable	Takatsuki	NG
20758	3	2015	8	25	12	SL1310	Takatsuki	pass
20759	4	2015	8	25	12	Unpredictable	Takatsuki	pass
20763	4	2015	8	25	12	SL1203	Takatsuki	pass
20760	2	2015	8	25	14	SL1332	Takatsuki	pass
20764	2	2015	8	25	14	Unpredictable	Takatsuki	pass
20765	3	2015	8	25	14	SL1325	Takatsuki	pass
20766	3	2015	8	25	14	SL1308	Takatsuki	pass
20767	4	2015	8	25	14	SL1235	Takatsuki	pass
20768	4	2015	8	25	14	SL1227	Takatsuki	pass
20771	2	2015	8	31	16	SL1319	Takatsuki	pass
20772	2	2015	8	31	16	Koshihikari	Takatsuki	pass
20774	3	2015	8	31	16	SL1328	Takatsuki	pass
20775	4	2015	8	31	16	SL1322	Takatsuki	pass
20776	4	2015	8	31	16	SL1309	Takatsuki	pass
20773	3	2015	8	31	16	SL1204	Takatsuki	pass
20778	1	2015	8	31	18	SL1227	Takatsuki	NG
20779	2	2015	8	31	18	SL1307	Takatsuki	pass
20780	2	2015	8	31	18	Takanari	Takatsuki	pass
20782	3	2015	8	31	18	SL1322	Takatsuki	pass
20783	4	2015	8	31	18	SL1201	Takatsuki	pass
20784	4	2015	8	31	18	SL1225	Takatsuki	pass
20786	1	2015	8	31	20	SL1313	Takatsuki	pass
20788	2	2015	8	31	20	SL1329	Takatsuki	pass
20789	3	2015	8	31	20	SL1209	Takatsuki	pass
20791	4	2015	8	31	20	SL1317	Takatsuki	pass
20792	4	2015	8	31	20	SL1220	Takatsuki	pass
20787	2	2015	8	31	20	SL1339	Takatsuki	pass
20795	2	2015	8	31	22	SL1202	Takatsuki	pass
20796	2	2015	8	31	22	SL1221	Takatsuki	pass
20798	3	2015	8	31	22	SL1338	Takatsuki	pass
20799	4	2015	8	31	22	SL1329	Takatsuki	pass
20800	4	2015	8	31	22	SL1233	Takatsuki	pass
20797	3	2015	8	31	22	SL1318	Takatsuki	pass
20803	2	2015	9	1	0	SL1235	Takatsuki	pass
20805	3	2015	9	1	0	SL1206	Takatsuki	pass
20806	3	2015	9	1	0	Takanari	Takatsuki	pass
20807	4	2015	9	1	0	SL1322	Takatsuki	pass
20808	4	2015	9	1	0	SL1210	Takatsuki	pass
20804	2	2015	9	1	0	SL1211	Takatsuki	pass
20811	2	2015	9	1	2	SL1311	Takatsuki	pass
20814	3	2015	9	1	2	SL1324	Takatsuki	pass
20815	4	2015	9	1	2	HP-b	Takatsuki	pass
20816	4	2015	9	1	2	SL1333	Takatsuki	pass
20813	3	2015	9	1	2	SL1230	Takatsuki	pass
20821	3	2015	9	1	4	SL1222	Takatsuki	pass
20822	3	2015	9	1	4	SL1223	Takatsuki	pass
20823	4	2015	9	1	4	SL1332	Takatsuki	pass
20824	4	2015	9	1	4	SL1230	Takatsuki	pass
20819	2	2015	9	1	4	SL1239	Takatsuki	pass
20820	2	2015	9	1	4	SL1336	Takatsuki	pass
20818	2	2015	9	1	14	SL1207	Takatsuki	pass
20827	2	2015	9	1	6	SL1315	Takatsuki	pass
20829	3	2015	9	1	6	SL1202	Takatsuki	pass
20830	3	2015	9	1	6	SL1204	Takatsuki	pass
20831	4	2015	9	1	6	SL1307	Takatsuki	pass
20832	4	2015	9	1	6	Koshihikari	Takatsuki	pass
20828	2	2015	9	1	6	SL1206	Takatsuki	pass
20833	1	2015	9	1	8	SL1228	Takatsuki	pass
20835	2	2015	9	1	8	SL1308	Takatsuki	pass
20836	2	2015	9	1	8	Koshihikari	Takatsuki	pass
20837	3	2015	9	1	8	SL1312	Takatsuki	pass
20838	3	2015	9	1	8	SL1328	Takatsuki	pass
20839	4	2015	9	1	8	SL1301	Takatsuki	pass
20844	2	2015	9	1	10	SL1328	Takatsuki	pass
20845	3	2015	9	1	10	SL1310	Takatsuki	pass
20846	3	2015	9	1	10	SL1308	Takatsuki	pass
20847	4	2015	9	1	10	SL1328	Takatsuki	pass
20848	4	2015	9	1	10	SL1216	Takatsuki	pass
20843	2	2015	9	1	10	SL1312	Takatsuki	pass
20851	2	2015	9	1	12	SL1240	Takatsuki	pass
20852	2	2015	9	1	12	SL1214	Takatsuki	pass
20853	3	2015	9	1	12	SL1208	Takatsuki	pass
20854	3	2015	9	1	12	SL1233	Takatsuki	pass
20855	4	2015	9	1	12	SL1316	Takatsuki	pass
20856	4	2015	9	1	12	SL1310	Takatsuki	pass
20860	2	2015	9	1	14	SL1223	Takatsuki	pass
20861	3	2015	9	1	14	SL1303	Takatsuki	pass
20862	3	2015	9	1	14	SL1337	Takatsuki	pass
20863	4	2015	9	1	14	SL1218	Takatsuki	pass
20869	3	2015	9	7	16	SL1316	Takatsuki	pass
20870	3	2015	9	7	16	SL1314	Takatsuki	pass
20871	4	2015	9	7	16	SL1311	Takatsuki	NG
20879	4	2015	9	7	18	SL1209	Takatsuki	pass
20877	3	2015	9	7	18	SL1238	Takatsuki	pass
20878	3	2015	9	7	18	SL1234	Takatsuki	pass
20880	4	2015	9	7	18	SL1318	Takatsuki	NG
20885	3	2015	9	7	20	SL1319	Takatsuki	pass
20887	4	2015	9	7	20	SL1308	Takatsuki	pass
20886	3	2015	9	7	20	SL1236	Takatsuki	pass
20888	4	2015	9	7	20	SL1303	Takatsuki	pass
20894	3	2015	9	7	22	SL1304	Takatsuki	pass
20895	4	2015	9	7	22	SL1237	Takatsuki	pass
20896	4	2015	9	7	22	SL1210	Takatsuki	pass
20893	3	2015	9	7	22	HP-b	Takatsuki	pass
20901	3	2015	9	8	0	SL1211	Takatsuki	pass
20902	3	2015	9	8	0	SL1302	Takatsuki	pass
20903	4	2015	9	8	0	SL1222	Takatsuki	pass
20904	4	2015	9	8	0	SL1334	Takatsuki	pass
20906	1	2015	9	8	2	SL1214	Takatsuki	pass
20910	3	2015	9	8	2	SL1325	Takatsuki	pass
20911	4	2015	9	8	2	SL1315	Takatsuki	pass
20912	4	2015	9	8	2	SL1224	Takatsuki	pass
20917	3	2015	9	8	4	SL1239	Takatsuki	pass
20920	4	2015	9	8	4	SL1336	Takatsuki	pass
20918	3	2015	9	8	4	SL1317	Takatsuki	pass
20919	4	2015	9	8	4	SL1238	Takatsuki	pass
20925	3	2015	9	8	6	Takanari	Takatsuki	pass
20927	4	2015	9	8	6	Takanari	Takatsuki	pass
20928	4	2015	9	8	6	SL1339	Takatsuki	pass
20926	3	2015	9	8	6	SL1327	Takatsuki	pass
20935	4	2015	9	8	8	SL1206	Takatsuki	pass
20936	4	2015	9	8	8	SL1313	Takatsuki	NG
20933	3	2015	9	8	8	SL1201	Takatsuki	pass
20934	3	2015	9	8	8	Takanari	Takatsuki	pass
20941	3	2015	9	8	10	SL1205	Takatsuki	pass
20942	3	2015	9	8	10	Koshihikari	Takatsuki	pass
20943	4	2015	9	8	10	Takanari	Takatsuki	pass
20944	4	2015	9	8	10	SL1239	Takatsuki	pass
20950	3	2015	9	8	12	SL1210	Takatsuki	pass
20951	4	2015	9	8	12	SL1212	Takatsuki	pass
20952	4	2015	9	8	12	SL1226	Takatsuki	pass
20957	3	2015	9	8	14	SL1241	Takatsuki	pass
20958	3	2015	9	8	14	SL1321	Takatsuki	pass
20959	4	2015	9	8	14	SL1215	Takatsuki	pass
20960	4	2015	9	8	14	SL1337	Takatsuki	pass
20967	4	2015	9	14	16	SL1214	Takatsuki	pass
20963	3	2015	9	14	16	SL1210	Takatsuki	pass
20965	3	2015	9	14	16	SL1334	Takatsuki	pass
20968	4	2015	9	14	16	SL1223	Takatsuki	pass
20973	3	2015	9	14	18	SL1315	Takatsuki	pass
20974	3	2015	9	14	18	SL1227	Takatsuki	pass
20976	4	2015	9	14	18	SL1211	Takatsuki	pass
20975	4	2015	9	14	18	SL1321	Takatsuki	pass
20982	3	2015	9	14	20	SL1229	Takatsuki	pass
20998	4	2015	9	14	20	SL1309	Takatsuki	pass
20981	3	2015	9	14	20	SL1307	Takatsuki	pass
20999	2	2015	9	14	22	SL1308	Takatsuki	pass
21000	3	2015	9	14	22	SL1322	Takatsuki	pass
21006	4	2015	9	14	22	SL1241	Takatsuki	pass
20987	4	2015	9	14	22	SL1338	Takatsuki	pass
21005	3	2015	9	14	22	SL1225	Takatsuki	pass
20984	3	2015	9	15	0	SL1232	Takatsuki	pass
20989	4	2015	9	15	0	SL1318	Takatsuki	pass
20983	3	2015	9	15	0	SL1301	Takatsuki	pass
21013	3	2015	9	15	0	Unpredictable	Takatsuki	NG
20990	3	2015	9	15	2	SL1235	Takatsuki	pass
21008	4	2015	9	15	2	SL1235	Takatsuki	pass
20991	3	2015	9	15	2	SL1220	Takatsuki	pass
21007	4	2015	9	15	2	SL1228	Takatsuki	pass
21029	4	2015	9	15	4	HP-b	Takatsuki	pass
21030	4	2015	9	15	4	SL1316	Takatsuki	pass
20997	3	2015	9	15	4	Unpredictable	Takatsuki	NG
21023	4	2015	9	15	6	SL1305	Takatsuki	pass
21031	3	2015	9	15	6	SL1326	Takatsuki	pass
21037	4	2015	9	15	6	SL1226	Takatsuki	pass
21035	4	2015	9	15	6	SL1225	Takatsuki	pass
21022	3	2015	9	15	6	SL1233	Takatsuki	pass
21015	3	2015	9	15	8	Koshihikari	Takatsuki	pass
21016	3	2015	9	15	8	SL1212	Takatsuki	pass
21021	4	2015	9	15	8	SL1311	Takatsuki	pass
21038	3	2015	9	15	10	Unpredictable	Takatsuki	NG
21039	4	2015	9	15	10	SL1335	Takatsuki	pass
21024	3	2015	9	15	10	SL1321	Takatsuki	pass
21045	3	2015	9	15	12	SL1308	Takatsuki	pass
21047	4	2015	9	15	12	SL1315	Takatsuki	pass
21048	4	2015	9	15	12	HP-a	Takatsuki	pass
21046	3	2015	9	15	12	SL1216	Takatsuki	pass
21053	3	2015	9	15	14	SL1336	Takatsuki	pass
21054	3	2015	9	15	14	HP-a	Takatsuki	pass
21055	4	2015	9	15	14	SL1211	Takatsuki	pass
21056	4	2015	9	15	14	SL1215	Takatsuki	pass
21057	4	2015	9	21	16	SL1320	Takatsuki	pass
21062	3	2015	9	21	16	Koshihikari	Takatsuki	pass
21071	4	2015	9	21	18	SL1333	Takatsuki	pass
21072	4	2015	9	21	18	Takanari	Takatsuki	pass
21080	4	2015	9	21	20	SL1209	Takatsuki	pass
21087	4	2015	9	21	22	SL1227	Takatsuki	pass
21088	4	2015	9	21	22	SL1310	Takatsuki	pass
21096	4	2015	9	22	0	SL1230	Takatsuki	pass
21095	4	2015	9	22	0	SL1206	Takatsuki	pass
21103	4	2015	9	22	2	SL1223	Takatsuki	pass
21104	4	2015	9	22	2	SL1203	Takatsuki	pass
21112	4	2015	9	22	4	SL1208	Takatsuki	pass
21111	4	2015	9	22	4	SL1331	Takatsuki	pass
21119	4	2015	9	22	6	SL1201	Takatsuki	pass
21120	4	2015	9	22	6	SL1238	Takatsuki	pass
21127	4	2015	9	22	8	Unpredictable	Takatsuki	pass
21136	4	2015	9	22	10	Unpredictable	Takatsuki	NG
21143	4	2015	9	22	12	SL1303	Takatsuki	pass
21151	4	2015	9	22	14	SL1327	Takatsuki	pass
21152	4	2015	9	22	14	SL1304	Takatsuki	pass
21159	4	2015	9	28	16	SL1220	Takatsuki	pass
21167	4	2015	9	28	18	SL1322	Takatsuki	pass
21168	4	2015	9	28	18	SL1222	Takatsuki	pass
21175	4	2015	9	28	20	SL1202	Takatsuki	pass
21176	4	2015	9	28	20	SL1313	Takatsuki	pass
21184	4	2015	9	28	22	Unpredictable	Takatsuki	NG
21183	4	2015	9	28	22	Unpredictable	Takatsuki	NG
21192	4	2015	9	29	0	Unpredictable	Takatsuki	NG
21191	4	2015	9	29	0	SL1214	Takatsuki	pass
21207	4	2015	9	29	4	SL1229	Takatsuki	pass
21215	4	2015	9	29	6	Takanari	Takatsuki	pass
21216	4	2015	9	29	6	SL1231	Takatsuki	pass
21223	4	2015	9	29	8	SL1325	Takatsuki	pass
21224	4	2015	9	29	8	SL1321	Takatsuki	pass
21231	4	2015	9	29	10	SL1336	Takatsuki	pass
21232	4	2015	9	29	10	SL1339	Takatsuki	pass
21239	4	2015	9	29	12	SL1334	Takatsuki	pass
21240	4	2015	9	29	12	SL1224	Takatsuki	pass
21247	4	2015	9	29	14	SL1233	Takatsuki	pass
21248	4	2015	9	29	14	SL1230	Takatsuki	pass
30817	1	2016	8	4	10	SL1325	Kizu	pass
30818	1	2016	8	4	10	SL1315	Kizu	pass
30821	2	2016	8	4	10	SL1335	Kizu	pass
30822	2	2016	8	4	10	SL1308	Kizu	pass
30825	1	2016	8	4	12	SL1208	Kizu	pass
30826	1	2016	8	4	12	SL1204	Kizu	pass
30829	2	2016	8	4	12	SL1307	Kizu	pass
30830	2	2016	8	4	12	SL1238	Kizu	pass
30833	1	2016	8	4	14	SL1218	Kizu	pass
30834	1	2016	8	4	14	SL1317	Kizu	pass
30837	2	2016	8	4	14	SL1312	Kizu	pass
30838	2	2016	8	4	14	SL1326	Kizu	pass
30841	1	2016	8	4	16	SL1335	Kizu	pass
30842	1	2016	8	4	16	SL1240	Kizu	pass
30845	2	2016	8	4	16	SL1209	Kizu	pass
30846	2	2016	8	4	16	SL1315	Kizu	pass
30849	1	2016	8	4	18	SL1241	Kizu	pass
30850	1	2016	8	4	18	SL1234	Kizu	pass
30853	2	2016	8	4	18	SL1303	Kizu	pass
30854	2	2016	8	4	18	SL1311	Kizu	pass
30857	1	2016	8	4	20	SL1212	Kizu	pass
30858	1	2016	8	4	20	Koshihikari	Kizu	pass
30861	2	2016	8	4	20	SL1335	Kizu	pass
30862	2	2016	8	4	20	SL1331	Kizu	pass
30865	1	2016	8	4	22	SL1307	Kizu	pass
30866	1	2016	8	4	22	SL1312	Kizu	pass
30869	2	2016	8	4	22	SL1304	Kizu	pass
30870	2	2016	8	4	22	SL1226	Kizu	pass
30873	1	2016	8	5	0	SL1318	Kizu	pass
30874	1	2016	8	5	0	Koshihikari	Kizu	pass
30877	2	2016	8	5	0	SL1239	Kizu	pass
30878	2	2016	8	5	0	SL1238	Kizu	pass
30881	1	2016	8	5	2	SL1303	Kizu	pass
30882	1	2016	8	5	2	SL1305	Kizu	NG
30885	2	2016	8	5	2	Unpredictable	Kizu	pass
30886	2	2016	8	5	2	SL1318	Kizu	pass
30889	1	2016	8	5	4	SL1304	Kizu	pass
30890	1	2016	8	5	4	Takanari	Kizu	pass
30893	2	2016	8	5	4	HP-b	Kizu	NG
30894	2	2016	8	5	4	SL1216	Kizu	pass
30897	1	2016	8	5	6	SL1339	Kizu	pass
30898	1	2016	8	5	6	SL1335	Kizu	pass
30901	2	2016	8	5	6	SL1208	Kizu	pass
30902	2	2016	8	5	6	SL1314	Kizu	pass
30905	1	2016	8	5	8	SL1230	Kizu	pass
30906	1	2016	8	5	8	SL1323	Kizu	pass
30909	2	2016	8	5	8	SL1224	Kizu	pass
30910	2	2016	8	5	8	SL1205	Kizu	pass
30913	1	2016	8	11	10	SL1211	Kizu	pass
30914	1	2016	8	11	10	SL1331	Kizu	pass
30917	2	2016	8	11	10	SL1202	Kizu	pass
30918	2	2016	8	11	10	SL1205	Kizu	NG
30921	1	2016	8	11	12	SL1233	Kizu	pass
30922	1	2016	8	11	12	Koshihikari	Kizu	pass
30925	2	2016	8	11	12	Takanari	Kizu	pass
30926	2	2016	8	11	12	SL1232	Kizu	pass
30929	1	2016	8	11	14	Takanari	Kizu	pass
30930	1	2016	8	11	14	SL1215	Kizu	pass
30933	2	2016	8	11	14	SL1327	Kizu	pass
30934	2	2016	8	11	14	SL1321	Kizu	pass
30937	1	2016	8	11	16	SL1321	Kizu	pass
30938	1	2016	8	11	16	SL1240	Kizu	pass
30941	2	2016	8	11	16	SL1307	Kizu	pass
30942	2	2016	8	11	16	Takanari	Kizu	pass
30945	1	2016	8	11	18	SL1218	Kizu	pass
30946	1	2016	8	11	18	SL1209	Kizu	pass
30949	2	2016	8	11	18	SL1206	Kizu	pass
30950	2	2016	8	11	18	SL1301	Kizu	pass
30953	1	2016	8	11	20	Takanari	Kizu	pass
30954	1	2016	8	11	20	Takanari	Kizu	pass
30957	2	2016	8	11	20	SL1211	Kizu	pass
30958	2	2016	8	11	20	Koshihikari	Kizu	pass
30961	1	2016	8	11	22	SL1223	Kizu	pass
30962	1	2016	8	11	22	SL1227	Kizu	pass
30965	2	2016	8	11	22	SL1332	Kizu	pass
30966	2	2016	8	11	22	SL1227	Kizu	pass
30969	1	2016	8	12	0	SL1334	Kizu	pass
30970	1	2016	8	12	0	SL1330	Kizu	pass
30973	2	2016	8	12	0	SL1222	Kizu	pass
30974	2	2016	8	12	0	SL1338	Kizu	pass
30977	1	2016	8	12	2	SL1207	Kizu	pass
30978	1	2016	8	12	2	SL1206	Kizu	pass
30981	2	2016	8	12	2	SL1236	Kizu	pass
30982	2	2016	8	12	2	SL1228	Kizu	pass
30985	1	2016	8	12	4	SL1328	Kizu	pass
30986	1	2016	8	12	4	SL1201	Kizu	pass
30989	2	2016	8	12	4	Koshihikari	Kizu	pass
30990	2	2016	8	12	4	SL1215	Kizu	pass
30993	1	2016	8	12	6	SL1210	Kizu	pass
30994	1	2016	8	12	6	Unpredictable	Kizu	pass
30997	2	2016	8	12	6	SL1210	Kizu	pass
30998	2	2016	8	12	6	SL1219	Kizu	pass
31001	1	2016	8	12	8	SL1333	Kizu	pass
31002	1	2016	8	12	8	SL1210	Kizu	pass
31005	2	2016	8	12	8	SL1214	Kizu	pass
31006	2	2016	8	12	8	Takanari	Kizu	pass
31009	1	2016	8	25	10	SL1236	Kizu	pass
31010	1	2016	8	25	10	SL1202	Kizu	pass
31013	2	2016	8	25	10	SL1237	Kizu	pass
31014	2	2016	8	25	10	SL1319	Kizu	pass
31017	1	2016	8	25	12	Koshihikari	Kizu	pass
31018	1	2016	8	25	12	SL1336	Kizu	pass
31021	2	2016	8	25	12	SL1310	Kizu	pass
31022	2	2016	8	25	12	SL1233	Kizu	pass
31025	1	2016	8	25	14	SL1212	Kizu	pass
31026	1	2016	8	25	14	SL1318	Kizu	pass
31029	2	2016	8	25	14	SL1302	Kizu	pass
31030	2	2016	8	25	14	SL1328	Kizu	pass
31033	1	2016	8	25	16	SL1235	Kizu	pass
31034	1	2016	8	25	16	SL1223	Kizu	pass
31037	2	2016	8	25	16	SL1210	Kizu	pass
31038	2	2016	8	25	16	SL1220	Kizu	pass
31041	1	2016	8	25	18	SL1307	Kizu	pass
31042	1	2016	8	25	18	Koshihikari	Kizu	NG
31045	2	2016	8	25	18	SL1334	Kizu	pass
31046	2	2016	8	25	18	Unpredictable	Kizu	NG
31049	1	2016	8	25	20	SL1329	Kizu	pass
31050	1	2016	8	25	20	SL1214	Kizu	pass
31053	2	2016	8	25	20	SL1231	Kizu	pass
31054	2	2016	8	25	20	SL1201	Kizu	pass
31057	1	2016	8	25	22	SL1219	Kizu	pass
31058	1	2016	8	25	22	SL1337	Kizu	pass
31061	2	2016	8	25	22	SL1212	Kizu	pass
31062	2	2016	8	25	22	SL1336	Kizu	pass
31065	1	2016	8	26	0	SL1308	Kizu	pass
31066	1	2016	8	26	0	SL1316	Kizu	pass
31069	2	2016	8	26	0	SL1308	Kizu	pass
31070	2	2016	8	26	0	SL1225	Kizu	pass
31073	1	2016	8	26	2	SL1304	Kizu	pass
31074	1	2016	8	26	2	SL1241	Kizu	pass
31077	2	2016	8	26	2	SL1313	Kizu	pass
31078	2	2016	8	26	2	SL1330	Kizu	pass
31081	1	2016	8	26	4	SL1316	Kizu	pass
31082	1	2016	8	26	4	SL1216	Kizu	pass
31085	2	2016	8	26	4	SL1332	Kizu	pass
31086	2	2016	8	26	4	SL1235	Kizu	pass
31089	1	2016	8	26	6	SL1230	Kizu	pass
31090	1	2016	8	26	6	Unpredictable	Kizu	pass
31093	2	2016	8	26	6	SL1240	Kizu	pass
31094	2	2016	8	26	6	SL1218	Kizu	pass
31097	1	2016	8	26	8	SL1326	Kizu	pass
31098	1	2016	8	26	8	SL1308	Kizu	pass
31101	2	2016	8	26	8	Unpredictable	Kizu	pass
31102	2	2016	8	26	8	SL1203	Kizu	pass

## Sheet: TableS3
Table S3 The list of O. sativa genes and their expressions
"Expression" column indicates whether the genes are “expressed genes” or not. “Yes” indicates that “expressed genes” were detected in more than 20% of all samples.
"Polymorphism" column indicates whether the genes exhibited expression dynamics polymorphism between Koshihikari and Takanari or not. “Yes” indicates that the Euclidian distances of predicted expression dynamics between Koshihikari and Takanari were more than 40.
"edQTL", "cis.edQTL" and "trans.edQTL" columns indicate whether the genes had them or not.
O.sative gene id	RAP DB description	BLAST-best-hit gene name in TAIR10	Short description of best-hitted A.thaliana gene	Expression	Polymorphism	edQTL	cis.edQTL	trans.edQTL
Osm1g00110	cytochrome c oxidase subunit 3	ATMG00730.1	cytochrome c oxidase subunit 3	Yes	No	No	No	No
Osm1g00120	hydrogen ion transporting ATP synthases, rotational mechanism;zinc ion binding	ATMG00640.1	hydrogen ion transporting ATP synthases, rotational mechanism;zinc ion binding	Yes	No	No	No	No
Osm1g00130	alpha/beta-Hydrolases superfamily protein	AT5G21950.1	alpha/beta-Hydrolases superfamily protein	Yes	No	No	No	No
Osm1g00140	mitochondrial ribosomal protein S7	ATMG01270.1	mitochondrial ribosomal protein S7	Yes	No	No	No	No
Osm1g00150	cysteine-rich RLK (RECEPTOR-like protein kinase) 8	AT4G23160.1	cysteine-rich RLK (RECEPTOR-like protein kinase) 8	Yes	No	No	No	No
Osm1g00160	Ribonuclease H-like superfamily protein	AT3G09510.1	Ribonuclease H-like superfamily protein	Yes	No	No	No	No
Osm1g00170	Plant mitochondrial ATPase, F0 complex, subunit 8 protein	ATMG00480.1	Plant mitochondrial ATPase, F0 complex, subunit 8 protein	Yes	No	No	No	No
Osm1g00180	cytokinin oxidase 5	AT1G75450.1	cytokinin oxidase 5	Yes	No	No	No	No
Osm1g00190	NADH dehydrogenase 6	ATMG00270.1	NADH dehydrogenase 6	Yes	No	No	No	No
Osm1g00200	cytochrome C biogenesis 256	ATMG00900.1	cytochrome C biogenesis 256	Yes	No	No	No	No
Osm1g00210	NADH dehydrogenase 1A	ATMG01275.1	NADH dehydrogenase 1A	Yes	No	No	No	No
Osm1g00220	Sec-independent periplasmic protein translocase	ATMG00570.1	Sec-independent periplasmic protein translocase	Yes	No	No	No	No
Osm1g00230	NADH dehydrogenase subunit 7	ATMG00510.1	NADH dehydrogenase subunit 7	Yes	No	No	No	No
Osm1g00240	Unknown conserved protein	AT2G07674.1	Unknown conserved protein	Yes	No	No	No	No
Osm1g00250	EXS (ERD1/XPR1/SYG1) family protein	AT1G26730.1	EXS (ERD1/XPR1/SYG1) family protein	Yes	No	No	No	No
Osm1g00260	structural constituent of ribosome;protein binding	ATMG00090.1	structural constituent of ribosome;protein binding	Yes	No	No	No	No
Osm1g00270	ribosomal protein L16	ATMG00080.1	ribosomal protein L16	Yes	No	No	No	No
Osm1g00280	NADH dehydrogenase 3	ATMG00990.1	NADH dehydrogenase 3	Yes	No	No	No	No
Osm1g00290	Ribosomal protein S12/S23 family protein	ATMG00980.1	Ribosomal protein S12/S23 family protein	Yes	No	No	No	No
Osm1g00300	Galactose oxidase/kelch repeat superfamily protein	AT3G27220.1	Galactose oxidase/kelch repeat superfamily protein	Yes	No	No	No	No
Osm1g00310	ribosomal protein S2	AT3G03600.1	ribosomal protein S2	Yes	No	No	No	No
Osm1g00320	NADH dehydrogenase subunit 4	ATMG00580.1	NADH dehydrogenase subunit 4	Yes	No	No	No	No
Osm1g00330	cytochrome oxidase 2	ATMG00160.1	cytochrome oxidase 2	Yes	No	No	No	No
Osm1g00340	Protein of unknown function (DUF1264)	AT1G29680.1	Protein of unknown function (DUF1264)	Yes	No	No	No	No
Osm1g00350	proteolysis 6	AT5G02310.1	proteolysis 6	Yes	No	No	No	No
Osm1g00360	Synaptobrevin family protein	AT1G11890.1	Synaptobrevin family protein	Yes	No	No	No	No
Osm1g00370	ATPase subunit 6-1	ATMG00410.1	ATPase subunit 6-1	Yes	No	No	No	No
Osm1g00380	Myosin family protein with Dil domain	AT4G28710.1	Myosin family protein with Dil domain	Yes	No	No	No	No
Osm1g00390	Ribosomal protein S13/S18 family	AT1G77750.1	Ribosomal protein S13/S18 family	Yes	No	No	No	No
Osm1g00400	mitochondrial ribosomal protein S4	ATMG00290.1	mitochondrial ribosomal protein S4	Yes	No	No	No	No
Osm1g00410	Ribosomal L18p/L5e family protein	AT1G31817.1	Ribosomal L18p/L5e family protein	Yes	No	No	No	No
Osm1g00420	transducin family protein / WD-40 repeat family protein	AT4G34280.1	transducin family protein / WD-40 repeat family protein	Yes	No	No	No	No
Osm1g00430	mitochondrial F0-ATPase subunit 9	ATMG01080.1	mitochondrial F0-ATPase subunit 9	Yes	No	No	No	No
Osm1g00440	Ribosomal protein L2 family	AT2G44065.1	Ribosomal protein L2 family	Yes	No	No	No	No
Osm1g00450	ribosomal protein S19	AT5G47320.1	ribosomal protein S19	Yes	No	No	No	No
Osm1g00460	NADH dehydrogenase subunit 4L	ATMG00650.1	NADH dehydrogenase subunit 4L	Yes	No	No	No	No
Osm1g00470	callose synthase 5	AT2G13680.1	callose synthase 5	Yes	No	No	No	No
Osm1g00480	apocytochrome b	ATMG00220.1	apocytochrome b	Yes	No	No	No	No
Osm1g00490	Intron maturase, type II family protein	ATMG00520.1	Intron maturase, type II family protein	Yes	No	No	No	No
Osm1g00500	DPP6 N-terminal domain-like protein	AT1G49015.1	DPP6 N-terminal domain-like protein	Yes	No	No	No	No
Osm1g00510	cytochrome C biogenesis 382	ATMG00830.1	cytochrome C biogenesis 382	Yes	No	No	No	No
Osm1g00520	cytochrome C biogenesis 452	ATMG00180.1	cytochrome C biogenesis 452	Yes	No	No	No	No
Osm1g00530	multidrug resistance-associated protein 11	AT2G07680.1	multidrug resistance-associated protein 11	Yes	No	No	No	No
Osm1g00540	GRAS family transcription factor	AT5G59450.1	GRAS family transcription factor	Yes	No	No	No	No
Osm1g00550	cytochrome oxidase	ATMG01360.1	cytochrome oxidase	Yes	No	No	No	No
Osm1g00560	mitochondrial ribosomal protein S14	AT2G34520.1	mitochondrial ribosomal protein S14	Yes	No	No	No	No
Osm1g00570	ribosomal protein L5	ATMG00210.1	ribosomal protein L5	Yes	No	No	No	No
Osm1g00580	ATP synthase subunit 1	ATMG01190.1	ATP synthase subunit 1	Yes	No	No	No	No
Osm1g00590	NADH dehydrogenase subunit 9	ATMG00070.1	NADH dehydrogenase subunit 9	Yes	No	No	No	No
Osm1g00600	arginine decarboxylase 2	AT4G34710.1	arginine decarboxylase 2	Yes	No	No	No	No
Osm1g00610	TPX2 (targeting protein for Xklp2) protein family	AT5G15510.2	TPX2 (targeting protein for Xklp2) protein family	Yes	No	No	No	No
Osm1g00620	cytochrome C biogenesis 206	ATMG00110.1	cytochrome C biogenesis 206	Yes	No	No	No	No
Osm1g00630	NADH dehydrogenase subunit 4	ATMG00580.1	NADH dehydrogenase subunit 4	Yes	No	No	No	No
Osm1g00640	NADH dehydrogenase 2B	ATMG01320.1	NADH dehydrogenase 2B	Yes	No	No	No	No
Osp1g00110	photosystem II reaction center protein A	ATCG00020.1	photosystem II reaction center protein A	No	No	No	No	No
Osp1g00120	maturase K	ATCG00040.1	maturase K	Yes	No	No	No	No
Osp1g00130	ribosomal protein S16	ATCG00050.1	ribosomal protein S16	Yes	No	No	No	No
Osp1g00140	photosystem II reaction center protein K precursor	ATCG00070.1	photosystem II reaction center protein K precursor	Yes	No	No	No	No
Osp1g00150	photosystem II reaction center protein I	ATCG00080.1	photosystem II reaction center protein I	Yes	No	No	No	No
Osp1g00160	glycine rich protein 17	AT5G07530.1	glycine rich protein 17	Yes	No	No	No	No
Osp1g00170	photosystem II reaction center protein D	ATCG00270.1	photosystem II reaction center protein D	No	No	No	No	No
Osp1g00180	photosystem II reaction center protein C	ATCG00280.1	photosystem II reaction center protein C	No	No	No	No	No
Osp1g00190	YCF9	ATCG00300.1	YCF9	Yes	No	No	No	No
Osp1g00200	CLAVATA3/ESR-RELATED 26	AT1G69970.1	CLAVATA3/ESR-RELATED 26	Yes	No	No	No	No
Osp1g00210	alpha/beta-Hydrolases superfamily protein	AT4G24140.1	alpha/beta-Hydrolases superfamily protein	Yes	No	No	No	No
Osp1g00220				Yes	No	No	No	No
Osp1g00230	electron transporter, transferring electrons within cytochrome b6/f complex of photosystem IIs	ATCG00210.1	electron transporter, transferring electrons within cytochrome b6/f complex of photosystem IIs	Yes	No	No	No	No
Osp1g00240	RNA polymerase subunit beta	ATCG00190.1	RNA polymerase subunit beta	Yes	No	No	No	No
Osp1g00250	DNA-directed RNA polymerase family protein	ATCG00180.1	DNA-directed RNA polymerase family protein	Yes	No	No	No	No
Osp1g00260	DNA-directed RNA polymerase family protein	ATCG00170.1	DNA-directed RNA polymerase family protein	Yes	No	No	No	No
Osp1g00270	ribosomal protein S2	ATCG00160.1	ribosomal protein S2	Yes	No	No	No	No
Osp1g00280	ATPase, F0 complex, subunit A protein	ATCG00150.1	ATPase, F0 complex, subunit A protein	Yes	No	No	No	No
Osp1g00290	ATP synthase subunit C family protein	ATCG00140.1	ATP synthase subunit C family protein	Yes	No	No	No	No
Osp1g00300	ATPase, F0 complex, subunit B/B', bacterial/chloroplast	ATCG00130.1	ATPase, F0 complex, subunit B/B', bacterial/chloroplast	Yes	No	No	No	No
Osp1g00310	ATP synthase subunit alpha	ATCG00120.1	ATP synthase subunit alpha	Yes	No	No	No	No
Osp1g00320	chloroplast ribosomal protein S14	ATCG00330.1	chloroplast ribosomal protein S14	Yes	No	No	No	No
Osp1g00330	Photosystem I, PsaA/PsaB protein	ATCG00340.1	Photosystem I, PsaA/PsaB protein	No	No	No	No	No
Osp1g00340	Photosystem I, PsaA/PsaB protein	ATCG00350.1	Photosystem I, PsaA/PsaB protein	No	No	No	No	No
Osp1g00350	Tetratricopeptide repeat (TPR)-like superfamily protein	ATCG00360.1	Tetratricopeptide repeat (TPR)-like superfamily protein	Yes	No	No	No	No
Osp1g00360	chloroplast ribosomal protein S4	ATCG00380.1	chloroplast ribosomal protein S4	Yes	No	No	No	No
Osp1g00370	NADH dehydrogenase subunit J	ATCG00420.1	NADH dehydrogenase subunit J	Yes	No	No	No	No
Osp1g00380	photosystem II reaction center protein G	ATCG00430.1	photosystem II reaction center protein G	Yes	No	No	No	No
Osp1g00390	NADH:ubiquinone/plastoquinone oxidoreductase, chain 3 protein	ATCG00440.1	NADH:ubiquinone/plastoquinone oxidoreductase, chain 3 protein	Yes	No	No	No	No
Osp1g00400	ATP synthase epsilon chain	ATCG00470.1	ATP synthase epsilon chain	Yes	No	No	No	No
Osp1g00410	ATP synthase subunit beta	ATCG00480.1	ATP synthase subunit beta	Yes	No	No	No	No
Osp1g00420	ribulose-bisphosphate carboxylases	ATCG00490.1	ribulose-bisphosphate carboxylases	No	No	No	No	No
Osp1g00430	Leucine-rich receptor-like protein kinase family protein	AT1G75820.1	Leucine-rich receptor-like protein kinase family protein	Yes	No	No	No	No
Osp1g00440	acetyl-CoA carboxylase carboxyl transferase subunit beta	ATCG00500.1	acetyl-CoA carboxylase carboxyl transferase subunit beta	Yes	No	No	No	No
Osp1g00450	photsystem I subunit I	ATCG00510.1	photsystem I subunit I	Yes	No	No	No	No
Osp1g00460	unfolded protein binding	ATCG00520.1	unfolded protein binding	Yes	No	No	No	No
Osp1g00470	CemA-like proton extrusion protein-related	ATCG00530.1	CemA-like proton extrusion protein-related	Yes	No	No	No	No
Osp1g00480	photosynthetic electron transfer A	ATCG00540.1	photosynthetic electron transfer A	Yes	No	No	No	No
Osp1g00490	photosystem II reaction center protein J	ATCG00550.1	photosystem II reaction center protein J	Yes	No	No	No	No
Osp1g00500	photosystem II reaction center protein L	ATCG00560.1	photosystem II reaction center protein L	Yes	No	No	No	No
Osp1g00510	photosystem II reaction center protein F	ATCG00570.1	photosystem II reaction center protein F	Yes	No	No	No	No
Osp1g00520	photosystem II reaction center protein E	ATCG00580.1	photosystem II reaction center protein E	Yes	No	No	No	No
Osp1g00530	electron carriers	ATCG00590.1	electron carriers	Yes	No	No	No	No
Osp1g00540	PETG	ATCG00600.1	PETG	Yes	No	No	No	No
Osp1g00550	PSAJ	ATCG00630.1	PSAJ	Yes	No	No	No	No
Osp1g00560	ribosomal protein L33	ATCG00640.1	ribosomal protein L33	Yes	No	No	No	No
Osp1g00570	ribosomal protein S18	ATCG00650.1	ribosomal protein S18	Yes	No	No	No	No
Osp1g00580	ribosomal protein L20	ATCG00660.1	ribosomal protein L20	Yes	No	No	No	No
Osp1g00590	plastid-encoded CLP P	ATCG00670.1	plastid-encoded CLP P	Yes	No	No	No	No
Osp1g00600	photosystem II reaction center protein B	ATCG00680.1	photosystem II reaction center protein B	No	No	No	No	No
Osp1g00610	photosystem II reaction center protein T	ATCG00690.1	photosystem II reaction center protein T	Yes	No	No	No	No
Osp1g00620	photosystem II reaction center protein H	ATCG00710.1	photosystem II reaction center protein H	Yes	No	No	No	No
Osp1g00630	photosystem II reaction center protein N	ATCG00700.1	photosystem II reaction center protein N	Yes	No	No	No	No
Osp1g00640	photosynthetic electron transfer B	ATCG00720.1	photosynthetic electron transfer B	Yes	No	No	No	No
Osp1g00650	photosynthetic electron transfer D	ATCG00730.1	photosynthetic electron transfer D	Yes	No	No	No	No
Osp1g00660	RNA polymerase subunit alpha	ATCG00740.1	RNA polymerase subunit alpha	Yes	No	No	No	No
Osp1g00670	ribosomal protein S11	ATCG00750.1	ribosomal protein S11	Yes	No	No	No	No
Osp1g00680	Ribosomal protein L36	AT5G20180.1	Ribosomal protein L36	Yes	No	No	No	No
Osp1g00690	Nucleic acid-binding, OB-fold-like protein	AT4G11175.1	Nucleic acid-binding, OB-fold-like protein	Yes	No	No	No	No
Osp1g00700	ribosomal protein S8	ATCG00770.1	ribosomal protein S8	Yes	No	No	No	No
Osp1g00710	ribosomal protein L14	ATCG00780.1	ribosomal protein L14	Yes	No	No	No	No
Osp1g00720	ribosomal protein L16	ATCG00790.1	ribosomal protein L16	Yes	No	No	No	No
Osp1g00730	structural constituent of ribosome	ATCG00800.1	structural constituent of ribosome	Yes	No	No	No	No
Osp1g00740	ribosomal protein L22	ATCG00810.1	ribosomal protein L22	Yes	No	No	No	No
Osp1g00750	Pentatricopeptide repeat (PPR) superfamily protein	AT1G74900.1	Pentatricopeptide repeat (PPR) superfamily protein	Yes	No	No	No	No
Osp1g00760	sulfate transporter 3;4	AT3G15990.1	sulfate transporter 3;4	Yes	No	No	No	No
Osp1g00770	ribosomal protein L2	ATCG01310.1	ribosomal protein L2	Yes	No	No	No	No
Osp1g00780	ribosomal protein L23	ATCG01300.1	ribosomal protein L23	Yes	No	No	No	No
Osp1g00790	S-adenosyl-L-methionine-dependent methyltransferases superfamily protein	AT5G44590.1	S-adenosyl-L-methionine-dependent methyltransferases superfamily protein	Yes	No	No	No	No
Osp1g00800	Tetratricopeptide repeat (TPR)-like superfamily protein	AT3G05340.1	Tetratricopeptide repeat (TPR)-like superfamily protein	Yes	No	No	No	No
Osp1g00810	NADH-Ubiquinone/plastoquinone (complex I) protein	ATCG01250.1	NADH-Ubiquinone/plastoquinone (complex I) protein	Yes	No	No	No	No
Osp1g00820	Ribosomal protein S7p/S5e family protein	ATCG00900.1	Ribosomal protein S7p/S5e family protein	Yes	No	No	No	No
Osp1g00830	F-box family protein	AT3G06240.1	F-box family protein	Yes	No	No	No	No
Osp1g00840	carotenoid cleavage dioxygenase 8	AT4G32810.1	carotenoid cleavage dioxygenase 8	Yes	No	No	No	No
Osp1g00850	Cysteine proteinases superfamily protein	AT3G43960.1	Cysteine proteinases superfamily protein	Yes	No	No	No	No
Osp1g00860	Pectinacetylesterase family protein	AT3G62060.1	Pectinacetylesterase family protein	Yes	No	No	No	No
Osp1g00870	chloroplast ribosomal protein S15	ATCG01120.1	chloroplast ribosomal protein S15	Yes	No	No	No	No
Osp1g00880	NADH-Ubiquinone oxidoreductase (complex I), chain 5 protein	ATCG01010.1	NADH-Ubiquinone oxidoreductase (complex I), chain 5 protein	Yes	No	No	No	No
Osp1g00890	ribosomal protein L32	ATCG01020.1	ribosomal protein L32	Yes	No	No	No	No
Osp1g00900	Cytochrome C assembly protein	ATCG01040.1	Cytochrome C assembly protein	Yes	No	No	No	No
Osp1g00910	NADH-Ubiquinone/plastoquinone (complex I) protein	ATCG01050.1	NADH-Ubiquinone/plastoquinone (complex I) protein	Yes	No	No	No	No
Osp1g00920	iron-sulfur cluster binding;electron carriers;4 iron, 4 sulfur cluster binding	ATCG01060.1	iron-sulfur cluster binding;electron carriers;4 iron, 4 sulfur cluster binding	Yes	No	No	No	No
Osp1g00930	NADH-ubiquinone/plastoquinone oxidoreductase chain 4L	ATCG01070.1	NADH-ubiquinone/plastoquinone oxidoreductase chain 4L	Yes	No	No	No	No
Osp1g00940	NADH:ubiquinone/plastoquinone oxidoreductase, chain 6	ATCG01080.1	NADH:ubiquinone/plastoquinone oxidoreductase, chain 6	Yes	No	No	No	No
Osp1g00950	NADPH dehydrogenases	ATCG01090.1	NADPH dehydrogenases	Yes	No	No	No	No
Osp1g00960	NADH dehydrogenase family protein	ATCG01100.1	NADH dehydrogenase family protein	Yes	No	No	No	No
Osp1g00970	NAD(P)H dehydrogenase subunit H	ATCG01110.1	NAD(P)H dehydrogenase subunit H	Yes	No	No	No	No
Osp1g00980	chloroplast ribosomal protein S15	ATCG01120.1	chloroplast ribosomal protein S15	Yes	No	No	No	No
Osp1g00990	Pectinacetylesterase family protein	AT3G62060.1	Pectinacetylesterase family protein	Yes	No	No	No	No
Osp1g01000				Yes	No	No	No	No
Osp1g01010	carotenoid cleavage dioxygenase 8	AT4G32810.1	carotenoid cleavage dioxygenase 8	Yes	No	No	No	No
Osp1g01020	F-box family protein	AT3G06240.1	F-box family protein	Yes	No	No	No	No
Osp1g01030		AT4G03566.1		Yes	No	No	No	No
Osp1g01040	ribosomal protein S12C	ATCG00905.1	ribosomal protein S12C	Yes	No	No	No	No
Osp1g01050	Ribosomal protein S7p/S5e family protein	ATCG00900.1	Ribosomal protein S7p/S5e family protein	Yes	No	No	No	No
Osp1g01060	NADH-Ubiquinone/plastoquinone (complex I) protein	ATCG01250.1	NADH-Ubiquinone/plastoquinone (complex I) protein	Yes	No	No	No	No
Osp1g01070	Tetratricopeptide repeat (TPR)-like superfamily protein	AT3G05340.1	Tetratricopeptide repeat (TPR)-like superfamily protein	Yes	No	No	No	No
Osp1g01080	Chloroplast Ycf2;ATPase, AAA type, core	ATCG01280.1	Chloroplast Ycf2;ATPase, AAA type, core	No	No	No	No	No
Osp1g01090	ribosomal protein L23	ATCG01300.1	ribosomal protein L23	Yes	No	No	No	No
Osp1g01100	ribosomal protein L2	ATCG01310.1	ribosomal protein L2	Yes	No	No	No	No
Osp1g01110	sulfate transporter 3;4	AT3G15990.1	sulfate transporter 3;4	Yes	No	No	No	No
Osp1g01120	Pentatricopeptide repeat (PPR) superfamily protein	AT1G74900.1	Pentatricopeptide repeat (PPR) superfamily protein	Yes	No	No	No	No
Osp1g01130	ribosomal protein S19	ATCG00820.1	ribosomal protein S19	Yes	No	No	No	No
Os01g0100100	RabGAP/TBC domain containing protein.	AT2G43490.1	Ypt/Rab-GAP domain of gyp1p superfamily protein	Yes	No	No	No	No
Os01g0100200	Conserved hypothetical protein.	AT3G11870.1	Endoribonuclease/protein kinase IRE1-like	No	No	No	No	No
Os01g0100300	Cytochrome P450 domain containing protein.	AT5G52400.1	cytochrome P450, family 715, subfamily A, polypeptide 1	No	No	No	No	No
Os01g0100400	Similar to Pectinesterase-like protein.	AT5G48450.1	SKU5 similar 3	Yes	No	No	No	No
Os01g0100466	Hypothetical protein.	AT3G43670.1	Copper amine oxidase family protein	Yes	No	No	No	No
Os01g0100500	Immunoglobulin-like domain containing protein.	AT5G16520.1		Yes	No	No	No	No
Os01g0100600	Single-stranded nucleic acid binding R3H domain containing protein.	AT3G56680.1	Single-stranded nucleic acid binding R3H protein	Yes	No	No	No	No
Os01g0100650	Hypothetical gene.	AT1G30160.2	Protein of unknown function (DUF295)	Yes	No	No	No	No
Os01g0100700	Similar to 40S ribosomal protein S5-1.	AT2G37270.1	ribosomal protein 5B	Yes	No	No	No	No
Os01g0100800	Protein of unknown function DUF1664 family protein.	AT1G24265.3	Protein of unknown function (DUF1664)	Yes	No	No	No	No
Os01g0100900	Pyridoxal phosphate-dependent decarboxylase domain containing protein.	AT1G27980.1	dihydrosphingosine phosphate lyase	Yes	No	No	No	No
Os01g0101150	Hypothetical conserved gene.	AT3G02010.1	Pentatricopeptide repeat (PPR) superfamily protein	Yes	Yes	Yes	No	Yes
Os01g0101175	Non-protein coding transcript.			No	No	No	No	No
Os01g0101200	2,3-diketo-5-methylthio-1-phosphopentane phosphatase domain containing protein.	AT5G53850.2	haloacid dehalogenase-like hydrolase family protein	Yes	No	No	No	No
Os01g0101300	Similar to MRNA, partial cds, clone: RAFL22-26-L17. (Fragment).	AT4G24880.1		Yes	No	No	No	No
Os01g0101600	Immunoglobulin-like fold domain containing protein.	AT3G23900.1	RNA recognition motif (RRM)-containing protein	Yes	No	No	No	No
Os01g0101700	Similar to chaperone protein dnaJ 20.	AT4G13830.2	DNAJ-like 20	Yes	No	No	No	No
Os01g0101800	Conserved hypothetical protein.	AT3G23740.1		Yes	Yes	No	No	No
Os01g0101850	Hypothetical protein.	AT5G04680.1	Ankyrin repeat family protein	No	No	No	No	No
Os01g0101900	Similar to OSIGBa0075F02.3 protein.	AT3G48660.1	Protein of unknown function (DUF 3339)	No	No	No	No	No
Os01g0102000	Phosphoesterase family protein.	AT3G48610.1	non-specific phospholipase C6	No	No	No	No	No
Os01g0102300	Similar to thylakoid lumenal 17.9 kDa protein, chloroplast.	AT4G24930.1	thylakoid lumenal 17.9 kDa protein, chloroplast	Yes	No	No	No	No
Os01g0102400	Histone-fold domain containing protein.	AT5G63470.1	nuclear factor Y, subunit C4	Yes	No	No	No	No
Os01g0102500	Conserved hypothetical protein.	AT5G13100.1		Yes	No	No	No	No
Os01g0102600	Shikimate kinase domain containing protein.	AT3G26900.1	shikimate kinase like 1	Yes	No	No	No	No
Os01g0102700	Translocon-associated beta family protein.	AT5G14030.1	translocon-associated protein beta (TRAPB) family protein	Yes	No	No	No	No
Os01g0102800	Similar to chromatin remodeling complex subunit.	AT2G18760.1	chromatin remodeling 8	Yes	No	No	No	No
Os01g0102850	Similar to nitrilase 2.			Yes	No	No	No	No
Os01g0102900	Light regulated Lir1 family protein.	AT3G26740.1	CCR-like	Yes	No	No	No	No
Os01g0103000	Snf7 family protein.	AT3G10640.1	SNF7 family protein	Yes	No	No	No	No
Os01g0103050	Non-protein coding transcript.			No	No	No	No	No
Os01g0103075	Hypothetical protein.	AT1G19340.1	Methyltransferase MT-A70 family protein	Yes	No	No	No	No
Os01g0103100	TGF-beta receptor, type I/II extracellular region family protein.	AT5G13400.1	Major facilitator superfamily protein	Yes	No	No	No	No
Os01g0103400	Hypothetical gene.	AT4G03430.1	pre-mRNA splicing factor-related	Yes	Yes	No	No	No
Os01g0103600	Similar to sterol-8,7-isomerase.	AT1G20050.1	C-8,7 sterol isomerase	Yes	No	No	No	No
Os01g0103650	Hypothetical gene.	AT1G46264.1	heat shock transcription factor B4	No	No	No	No	No
Os01g0103700	Conserved hypothetical protein.	AT4G20060.1	ARM repeat superfamily protein	Yes	No	No	No	No
Os01g0103800	Conserved hypothetical protein.	AT1G76660.1		Yes	No	No	No	No
Os01g0103900	Polynucleotidyl transferase, Ribonuclease H fold domain containing protein.	AT5G07380.3		Yes	No	No	No	No
Os01g0104000	C-type lectin domain containing protein.	AT1G52310.1	protein kinase family protein / C-type lectin domain-containing protein	Yes	No	No	No	No
Os01g0104100	Similar to protein binding / zinc ion binding.	AT3G54360.1	zinc ion binding	Yes	No	No	No	No
Os01g0104200	No apical meristem (NAM) protein domain containing protein.	AT3G04070.1	NAC domain containing protein 47	Yes	No	No	No	No
Os01g0104350	Non-protein coding transcript.			Yes	No	No	No	No
Os01g0104400	Ricin B-related lectin domain containing protein.	AT2G39050.1	hydroxyproline-rich glycoprotein family protein	Yes	No	No	No	No
Os01g0104500	No apical meristem (NAM) protein domain containing protein.	AT5G18270.1	Arabidopsis NAC domain containing protein 87	No	No	No	No	No
Os01g0104600	Similar to Light-mediated development protein DET1 (Deetiolated1 homolog) (tDET1) (High pigmentation protein 2) (Protein dark green).	AT4G10180.1	light-mediated development protein 1 / deetiolated1 (DET1)	Yes	No	No	No	No
Os01g0104800	Sas10/Utp3 family protein.	AT2G43650.1	Sas10/U3 ribonucleoprotein (Utp) family protein	Yes	No	No	No	No
Os01g0104900	Transferase family protein.	AT1G27620.1	HXXXD-type acyl-transferase family protein	Yes	No	No	No	No
Os01g0105300	Similar to HAT family dimerisation domain containing protein, expressed.			Yes	No	No	No	No
Os01g0105400	Similar to Kinesin heavy chain.	AT1G18370.1	ATP binding microtubule motor family protein	Yes	Yes	Yes	Yes	No
Os01g0105700	Basic helix-loop-helix dimerisation region bHLH domain containing protein.	AT1G27660.1	basic helix-loop-helix (bHLH) DNA-binding superfamily protein	No	No	No	No	No
Os01g0105800	Similar to Iron sulfur assembly protein 1.	AT2G16710.3	Iron-sulphur cluster biosynthesis family protein	Yes	No	No	No	No
Os01g0105900	Carbohydrate/purine kinase domain containing protein.	AT1G19600.1	pfkB-like carbohydrate kinase family protein	Yes	No	No	No	No
Os01g0106200	Similar to RER1A protein (AtRER1A).	AT4G39220.1	Rer1 family protein	Yes	No	No	No	No
Os01g0106300	Similar to Isoflavone reductase homolog IRL (EC 1.3.1.-).	AT4G34540.1	NmrA-like negative transcriptional regulator family protein	No	No	No	No	No
Os01g0106400	Similar to Isoflavone reductase homolog IRL (EC 1.3.1.-).	AT1G75280.1	NmrA-like negative transcriptional regulator family protein	Yes	Yes	No	No	No
Os01g0106500	Conserved hypothetical protein.	AT5G60030.1		Yes	No	No	No	No
Os01g0106600	Similar to Chitin-binding lectin 1 precursor (PL-I).	AT1G75260.1	oxidoreductases, acting on NADH or NADPH	Yes	Yes	No	No	No
Os01g0106700	Hypothetical conserved gene.	AT3G48190.1	ataxia-telangiectasia mutated	Yes	No	No	No	No
Os01g0106750	Non-protein coding transcript.			Yes	No	No	No	No
Os01g0106800	Similar to RING-box protein 1A (Regulator of cullins 1a) (dRbx1).	AT5G20570.2	RING-box 1	Yes	No	No	No	No
Os01g0106900	Similar to 1-deoxy-D-xylulose 5-phosphate reductoisomerase (Fragment).	AT5G62790.2	1-deoxy-D-xylulose 5-phosphate reductoisomerase	Yes	No	No	No	No
Os01g0107000	Similar to peroxin Pex14.	AT5G62810.1	peroxin 14	Yes	No	No	No	No
Os01g0107400	Conserved hypothetical protein.			Yes	No	No	No	No
Os01g0107700	Similar to LIMONENE cyclase like protein.	AT4G16745.2	Exostosin family protein	No	No	No	No	No
Os01g0107750	Hypothetical protein.	AT3G09660.1	minichromosome maintenance 8	Yes	No	No	No	No
Os01g0107801	Non-protein coding transcript.	AT2G38030.1	pre-tRNA	No	No	No	No	No
Os01g0107900	Protein of unknown function DUF3506 domain containing protein.	AT1G27510.1	Protein of unknown function (DUF3506)	Yes	No	No	No	No
Os01g0108000	Conserved hypothetical protein.	AT5G23490.1		Yes	No	No	No	No
Os01g0108200	Similar to Prolyl endopeptidase (EC 3.4.21.26) (Post-proline cleaving enzyme) (PE).	AT1G76140.1	Prolyl oligopeptidase family protein	Yes	No	No	No	No
Os01g0108400	Helix-loop-helix DNA-binding domain containing protein.	AT1G10586.1	basic helix-loop-helix (bHLH) DNA-binding superfamily protein	No	No	No	No	No
Os01g0108500	Protein of unknown function DUF3778 domain containing protein.	AT5G28030.2	L-cysteine desulfhydrase 1	No	No	No	No	No
Os01g0108600	Basic helix-loop-helix dimerisation region bHLH domain containing protein.	AT5G62020.1	heat shock transcription factor B2A	Yes	Yes	Yes	Yes	No
Os01g0108700	Hypothetical protein.	AT1G64960.1	ARM repeat superfamily protein	No	No	No	No	No
Os01g0108800	Protein of unknown function DUF936, plant family protein.	AT1G23790.1	Plant protein of unknown function (DUF936)	Yes	No	No	No	No
Os01g0109000	Similar to Late embryogenesis abundant protein, group 3.	AT4G31980.1		Yes	No	No	No	No
Os01g0109201	Hypothetical gene.			No	No	No	No	No
Os01g0109300	Similar to predicted protein.	AT5G40270.1	HD domain-containing metal-dependent phosphohydrolase family protein	Yes	No	No	No	No
Os01g0109366	Hypothetical conserved gene.	AT1G19470.1	Galactose oxidase/kelch repeat superfamily protein	No	No	No	No	No
Os01g0109432	Hypothetical gene.	AT1G49540.2	elongator protein 2	No	No	No	No	No
Os01g0109500	Conserved hypothetical protein.	AT3G52980.1	Zinc finger (CCCH-type) family protein / RNA recognition motif (RRM)-containing protein	Yes	Yes	No	No	No
Os01g0109700	Similar to Paired amphipathic helix repeat-containing protein / transcription regulator-related.	AT1G24190.1	SIN3-like 3	Yes	No	No	No	No
Os01g0109750	Paired amphipathic helix domain containing protein.	AT2G35960.1	NDR1/HIN1-like 12	Yes	No	No	No	No
Os01g0110050	Pi homeostasis	AT4G20870.1	fatty acid hydroxylase 2	Yes	No	No	No	No
Os01g0110100	Phosphate (Pi) transporter, Pi homeostasis	AT1G68740.1	EXS (ERD1/XPR1/SYG1) family protein	Yes	No	No	No	No
Os01g0110200	Conserved hypothetical protein.	AT1G59750.1	auxin response factor 1	No	No	No	No	No
Os01g0110400	Similar to Acetyl-CoA C-acetyltransferase.	AT5G47720.2	Thiolase family protein	Yes	No	No	No	No
Os01g0110500	Protein kinase, core domain containing protein.	AT5G38560.1	Protein kinase superfamily protein	Yes	No	No	No	No
Os01g0110600	Hypothetical protein.			Yes	No	No	No	No
Os01g0110700	Similar to Phosphoenolpyruvate carboxylase (EC 4.1.1.31).	AT1G68750.1	phosphoenolpyruvate carboxylase 4	Yes	No	No	No	No
Os01g0110800	Leucine-rich repeat, plant specific containing protein.	AT1G68780.1	RNI-like superfamily protein	No	No	No	No	No
Os01g0111000	Pectinesterase inhibitor domain containing protein.	AT1G48020.1	pectin methylesterase inhibitor 1	No	No	No	No	No
Os01g0111100	Cyclophilin-like domain containing protein.	AT1G74070.1	Cyclophilin-like peptidyl-prolyl cis-trans isomerase family protein	Yes	Yes	No	No	No
Os01g0111200	Like-Sm ribonucleoprotein (LSM)-related domain domain containing protein.	AT1G26110.1	decapping 5	Yes	No	No	No	No
Os01g0111300	Conserved hypothetical protein.			Yes	No	No	No	No
Os01g0111400	Zinc finger, BED-type predicted domain containing protein.	AT1G18560.1	BED zinc finger ;hAT family dimerisation domain	Yes	No	No	No	No
Os01g0111500	Basic helix-loop-helix dimerisation region bHLH domain containing protein.	AT1G66470.1	ROOT HAIR DEFECTIVE6	No	No	No	No	No
Os01g0111600	Similar to MOTHER of FT and TF1 protein.	AT1G18100.1	PEBP (phosphatidylethanolamine-binding protein) family protein	No	No	No	No	No
Os01g0111700	Conserved hypothetical protein.	AT1G49000.1		Yes	No	No	No	No
Os01g0111800	Conserved hypothetical protein.	AT3G01770.1	bromodomain and extraterminal domain protein 10	No	No	No	No	No
Os01g0111900	Glutelin family protein.			Yes	No	No	No	No
Os01g0112000	Conserved hypothetical protein.	AT1G23050.1	hydroxyproline-rich glycoprotein family protein	No	No	No	No	No
Os01g0112050	Non-protein coding transcript.			No	No	No	No	No
Os01g0112100	Conserved hypothetical protein.	AT1G18850.1		Yes	Yes	No	No	No
Os01g0112201	Hypothetical protein.	AT1G60070.2	Adaptor protein complex AP-1, gamma subunit	Yes	No	No	No	No
Os01g0112300	Hypothetical conserved gene.	AT1G24267.2	Protein of unknown function (DUF1664)	Yes	No	No	No	No
Os01g0112400	Major intrinsic protein family protein.	AT5G37820.1	NOD26-like intrinsic protein 4;2	No	No	No	No	No
Os01g0112500	Similar to Plakoglobin/armadillo/beta-catenin-like protein (Fragment).	AT3G03440.1	ARM repeat superfamily protein	Yes	No	No	No	No
Os01g0112600	Conserved hypothetical protein.	AT5G57160.1	DNA ligase IV	Yes	No	No	No	No
Os01g0112800	Disease resistance protein domain containing protein.	AT3G14470.1	NB-ARC domain-containing disease resistance protein	No	No	No	No	No
Os01g0113000	Hypothetical conserved gene.	AT4G15880.1	Cysteine proteinases superfamily protein	No	No	No	No	No
Os01g0113150	Disease resistance protein domain containing protein.	AT5G45050.1	Disease resistance protein (TIR-NBS-LRR class)	No	No	No	No	No
Os01g0113200	Similar to Receptor serine/threonine kinase.	AT3G45390.1	Concanavalin A-like lectin protein kinase family protein	No	No	No	No	No
Os01g0113300	Similar to ARK protein (Fragment).	AT1G66910.1	Protein kinase superfamily protein	No	No	No	No	No
Os01g0113325	Hypothetical protein.	AT5G02620.1	ankyrin-like1	No	No	No	No	No
Os01g0113350	Hypothetical conserved gene.	AT5G38280.1	PR5-like receptor kinase	Yes	Yes	Yes	Yes	No
Os01g0113400	Similar to Receptor-like kinase.	AT1G66930.1	Protein kinase superfamily protein	Yes	Yes	Yes	Yes	No
Os01g0113450	Hypothetical protein.	AT5G62430.1	cycling DOF factor 1	Yes	Yes	No	No	No
Os01g0113500	Similar to Receptor-like kinase.	AT1G70250.1	receptor serine/threonine kinase, putative	Yes	Yes	Yes	Yes	No
Os01g0113600	Hypothetical protein.	AT5G67560.1	ADP-ribosylation factor-like A1D	No	No	No	No	No
Os01g0113650	Hypothetical conserved gene.	AT5G38280.1	PR5-like receptor kinase	Yes	No	No	No	No
Os01g0113700	Similar to Receptor-like kinase.	AT4G28670.1	Protein kinase family protein with domain of unknown function (DUF26)	Yes	Yes	No	No	No
Os01g0113750	Non-protein coding transcript.			No	No	No	No	No
Os01g0113800	Protein kinase, core domain containing protein.	AT5G38260.1	Protein kinase superfamily protein	Yes	Yes	No	No	No
Os01g0113900	Similar to Receptor-like protein kinase.	AT2G23100.1	Cysteine/Histidine-rich C1 domain family protein	Yes	No	No	No	No
Os01g0113950	Hypothetical protein.	AT3G51590.1	lipid transfer protein 12	Yes	No	No	No	No
Os01g0114000	Similar to H0315A08.1 protein.	AT5G16320.1	FRIGIDA like 1	No	No	No	No	No
Os01g0114050	Non-protein coding transcript.			No	No	No	No	No
Os01g0114100	Similar to Protein kinase RLK17.	AT1G11280.1	S-locus lectin protein kinase family protein	Yes	Yes	No	No	No
Os01g0114150	Non-protein coding transcript.			Yes	Yes	No	No	No
Os01g0114200	Conserved hypothetical protein.	AT5G22810.1	GDSL-like Lipase/Acylhydrolase superfamily protein	Yes	Yes	No	No	No
Os01g0114300	Similar to Receptor-like protein kinase (Fragment).	AT2G29130.1	laccase 2	Yes	No	No	No	No
Os01g0114400	Similar to Receptor-like kinase.	AT3G06620.1	PAS domain-containing protein tyrosine kinase family protein	No	No	No	No	No
Os01g0114402	Hypothetical protein.	AT3G18640.1	Zinc finger C-x8-C-x5-C-x3-H type family protein	No	No	No	No	No
Os01g0114550	Non-protein coding transcript.			Yes	No	No	No	No
Os01g0114600	Similar to Receptor-like protein kinase.	AT4G24480.1	Protein kinase superfamily protein	No	No	No	No	No
Os01g0114650	Non-protein coding transcript.			Yes	Yes	No	No	No
Os01g0114700	Similar to Receptor-like kinase.	AT1G61380.1	S-domain-1 29	Yes	Yes	Yes	Yes	No
Os01g0114800	Similar to H0215A08.3 protein.	AT1G60720.1	RNA-directed DNA polymerase (reverse transcriptase)-related family protein	Yes	No	No	No	No
Os01g0114900	Similar to LRK14.	AT4G20940.1	Leucine-rich receptor-like protein kinase family protein	Yes	No	No	No	No
Os01g0115100	Hypothetical conserved gene.	AT3G09040.1	Pentatricopeptide repeat (PPR) superfamily protein	Yes	No	No	No	No
Os01g0115200	Similar to OSIGBa0140C02.7 protein.	AT4G34880.1	Amidase family protein	Yes	No	No	No	No
Os01g0115300	Hypothetical gene.	AT2G05330.1	BTB/POZ domain-containing protein	Yes	No	No	No	No
Os01g0115500	Similar to Receptor-like kinase.	AT1G21590.1	Protein kinase protein with adenine nucleotide alpha hydrolases-like domain	Yes	No	No	No	No
Os01g0115533	Non-protein coding transcript.			No	No	No	No	No
Os01g0115566	Similar to Receptor-like kinase.	AT4G09430.1	Disease resistance protein (TIR-NBS-LRR class) family	Yes	Yes	Yes	Yes	No
Os01g0115600	Similar to LRK14.	AT1G67000.1	Protein kinase superfamily protein	Yes	Yes	No	No	No
Os01g0115700	Similar to Receptor-like kinase.	AT1G65800.1	receptor kinase 2	Yes	Yes	No	No	No
Os01g0115725	Hypothetical protein.	AT2G19790.1	SNARE-like superfamily protein	Yes	Yes	No	No	No
Os01g0115750	Similar to Receptor-like protein kinase.	AT5G60090.1	Protein kinase superfamily protein	Yes	Yes	Yes	Yes	No
Os01g0115752	Non-protein coding transcript.			No	No	No	No	No
Os01g0115800	Similar to Receptor-like kinase.	AT5G14160.1	F-box family protein	Yes	Yes	Yes	Yes	No
Os01g0115900	Similar to Receptor-like protein kinase.	AT2G46494.1	RING/U-box superfamily protein	Yes	Yes	No	No	No
Os01g0115950	Hypothetical protein.	AT2G32470.1	F-box associated ubiquitination effector family protein	Yes	Yes	No	No	No
Os01g0116000	Similar to Receptor-like protein kinase.	AT1G65800.1	receptor kinase 2	No	No	No	No	No
Os01g0116100	Conserved hypothetical protein.	AT5G22810.1	GDSL-like Lipase/Acylhydrolase superfamily protein	Yes	Yes	No	No	No
Os01g0116101	Hypothetical protein.	AT5G43620.1	Pre-mRNA cleavage complex II	Yes	No	No	No	No
Os01g0116200	Protein kinase, core domain containing protein.	AT4G29990.1	Leucine-rich repeat transmembrane protein kinase protein	No	No	No	No	No
Os01g0116250	Hypothetical protein.	AT3G18640.1	Zinc finger C-x8-C-x5-C-x3-H type family protein	No	No	No	No	No
Os01g0116300	Similar to Receptor-like kinase.	AT1G40129.1		Yes	No	No	No	No
Os01g0116400	Protein kinase, core domain containing protein.	AT1G66910.1	Protein kinase superfamily protein	Yes	Yes	No	No	No
Os01g0116600	Protein synthesis factor, GTP-binding domain containing protein.	AT5G10630.2	Translation elongation factor EF1A/initiation factor IF2gamma family protein	Yes	No	No	No	No
Os01g0116650	Hypothetical protein.	AT5G46580.1	pentatricopeptide (PPR) repeat-containing protein	Yes	Yes	No	No	No
Os01g0116800	Similar to Receptor-like kinase.	AT4G04500.1	cysteine-rich RLK (RECEPTOR-like protein kinase) 37	Yes	No	No	No	No
Os01g0116900	Protein kinase, catalytic domain domain containing protein.	AT4G04490.1	cysteine-rich RLK (RECEPTOR-like protein kinase) 36	Yes	Yes	Yes	Yes	No
Os01g0116901	Hypothetical protein.	AT3G48030.1	hypoxia-responsive family protein / zinc finger (C3HC4-type RING finger) family protein	Yes	Yes	No	No	No
Os01g0117000	Similar to Receptor-like kinase ARK1AS.	AT1G67520.1	lectin protein kinase family protein	Yes	No	No	No	No
Os01g0117025	Hypothetical protein.	AT3G11720.3	Polyketide cyclase/dehydrase and lipid transport superfamily protein	Yes	No	No	No	No
Os01g0117050	Non-protein coding transcript.			Yes	No	No	No	No
Os01g0117100	Similar to Receptor kinase LRK10.	AT5G45780.1	Leucine-rich repeat protein kinase family protein	Yes	Yes	Yes	Yes	No
Os01g0117200	Similar to ARK protein (Fragment).	AT4G00340.1	receptor-like protein kinase 4	Yes	Yes	Yes	Yes	No
Os01g0117233	Non-protein coding transcript.			No	No	No	No	No
Os01g0117266	Conserved hypothetical protein.	AT1G66940.1	protein kinase-related	Yes	Yes	Yes	Yes	No
Os01g0117300	Similar to Receptor kinase LRK10.	AT1G70250.1	receptor serine/threonine kinase, putative	Yes	Yes	No	No	No
Os01g0117400	Similar to Receptor-like kinase.	AT5G60010.1	ferric reductase-like transmembrane component family protein	Yes	No	No	No	No
Os01g0117450	Hypothetical protein.	AT1G32810.2	RING/FYVE/PHD zinc finger superfamily protein	Yes	Yes	No	No	No
Os01g0117500	Similar to Receptor kinase LRK10.	AT5G39030.1	Protein kinase superfamily protein	Yes	Yes	No	No	No
Os01g0117600	Protein kinase, catalytic domain domain containing protein.	AT5G24080.1	Protein kinase superfamily protein	Yes	Yes	No	No	No
Os01g0117650	Hypothetical protein.	AT5G23250.1	Succinyl-CoA ligase, alpha subunit	Yes	Yes	No	No	No
Os01g0117700	Similar to LRK14.	AT5G38280.1	PR5-like receptor kinase	Yes	Yes	No	No	No
Os01g0117900	Similar to nodulin-like protein.	AT3G18200.1	nodulin MtN21 /EamA-like transporter family protein	Yes	No	No	No	No
Os01g0118000	Similar to Fructose-bisphosphate aldolase (EC 4.1.2.13) (Fragment).	AT2G01140.1	Aldolase superfamily protein	Yes	No	No	No	No
Os01g0118033	Non-protein coding transcript.			No	No	No	No	No
Os01g0118066	Non-protein coding transcript.			Yes	No	No	No	No
Os01g0118100	Similar to Fructose-bisphosphate aldolase.	AT1G48650.2	DEA(D/H)-box RNA helicase family protein	Yes	No	No	No	No
Os01g0118300	Similar to Phosphatidyl serine synthase.	AT1G15110.2	phosphatidyl serine synthase family protein	No	No	No	No	No
Os01g0118350	Non-protein coding transcript.			No	No	No	No	No
Os01g0118400	Similar to HGA6.	AT2G03370.1	Glycosyltransferase family 61 protein	Yes	No	No	No	No
Os01g0118600	Similar to Hga5 protein.	AT1G72460.1	Leucine-rich repeat protein kinase family protein	No	No	No	No	No
Os01g0118700	Similar to HGA4.	AT5G55500.1	beta-1,2-xylosyltransferase	Yes	No	No	No	No
Os01g0119000	Glycosyltransferase AER61, uncharacterized domain containing protein.	AT2G41640.1	Glycosyltransferase family 61 protein	No	No	No	No	No
Os01g0119050	Non-protein coding transcript.			No	No	No	No	No
Os01g0119100	Similar to Glycosyltransferase.	AT3G18180.1	Glycosyltransferase family 61 protein	Yes	No	No	No	No
Os01g0119500	Protein of unknown function DUF1618 domain containing protein.	AT5G45150.1	RNAse THREE-like protein 3	Yes	No	No	No	No
Os01g0119800	Non-protein coding transcript.			No	No	No	No	No
Os01g0120300	Similar to EMB2369 (EMBRYO DEFECTIVE 2369); ATP binding / aminoacyl-tRNA ligase/ leucine-tRNA ligase/ nucleotide binding.	AT4G04350.1	tRNA synthetase class I (I, L, M and V) family protein	Yes	No	No	No	No
Os01g0120400	Alanyl-tRNA synthetase, class IIc family protein.	AT3G16565.2	alanine-tRNA ligases;nucleic acid binding;ligases, forming aminoacyl-tRNA and related compounds;nucleotide binding;ATP binding	Yes	No	No	No	No
Os01g0120500	Similar to PAP fibrillin domain containing protein,expressed.	AT1G18060.1		Yes	No	No	No	No
Os01g0120600	Similar to Oxidoreductase NAD-binding domain containing protein, expressed.	AT1G15140.1	FAD/NAD(P)-binding oxidoreductase	Yes	No	No	No	No
Os01g0120700	Similar to sarcoplasmic reticulum histidine-rich calcium-binding protein.	AT2G01100.1		Yes	No	No	No	No
Os01g0120800	Similar to Eukaryotic translation initiation factor 3 subunit 10 (eIF-3 theta) (Eukaryotic translation initiation factor 3 large subunit) (eIF3a).	AT4G11420.1	eukaryotic translation initiation factor 3A	Yes	No	No	No	No
Os01g0121000	Conserved hypothetical protein.	AT1G18290.1		No	No	No	No	No
Os01g0121100	Similar to SLL2.	AT1G66680.1	S-adenosyl-L-methionine-dependent methyltransferases superfamily protein	Yes	No	No	No	No
Os01g0121200	Zinc finger, RING/FYVE/PHD-type domain containing protein.	AT2G01275.1	RING/FYVE/PHD zinc finger superfamily protein	Yes	No	No	No	No
Os01g0121300	Conserved hypothetical protein.	AT1G71110.1		Yes	No	No	No	No
Os01g0121400	Hypothetical protein.			Yes	No	No	No	No
Os01g0121500	Conserved hypothetical protein.	AT5G05350.1	PLAC8 family protein	No	No	No	No	No
Os01g0121600	Conserved hypothetical protein.	AT2G01300.1		Yes	No	No	No	No
Os01g0121700	ABC transporter-like domain containing protein.	AT2G01320.3	ABC-2 type transporter family protein	Yes	No	No	No	No
Os01g0121800	Glycosyl transferase, family 14 protein.	AT1G71070.1	Core-2/I-branching beta-1,6-N-acetylglucosaminyltransferase family protein	Yes	No	No	No	No
Os01g0121900	Seven-in-absentia protein, sina domain containing protein.	AT5G37870.1	Protein with RING/U-box and TRAF-like domains	No	No	No	No	No
Os01g0121950	Hypothetical conserved gene.	AT1G61710.1	Cysteine/Histidine-rich C1 domain family protein	No	No	No	No	No
Os01g0122000	Conserved hypothetical protein.			Yes	No	No	No	No
Os01g0122200	Seven In Absentia Homolog-type domain containing protein.	AT3G21970.1	Domain of unknown function (DUF26)	No	No	No	No	No
Os01g0122367	Hypothetical protein.			No	No	No	No	No
Os01g0122534	Hypothetical protein.	AT3G50050.1	Eukaryotic aspartyl protease family protein	No	No	No	No	No
Os01g0122701	Conserved hypothetical protein.	AT1G50450.1	Saccharopine dehydrogenase	No	No	No	No	No
Os01g0123500	Conserved hypothetical protein.	AT1G66500.1	Pre-mRNA cleavage complex II	No	No	No	No	No
Os01g0123700	Zinc finger, RING-type domain containing protein.	AT5G37870.1	Protein with RING/U-box and TRAF-like domains	No	No	No	No	No
Os01g0123800	Seven-in-absentia protein, sina domain containing protein.			No	No	No	No	No
Os01g0123900	Similar to Bowman-Birk type proteinase inhibitor (EBI).	AT4G20450.1	Leucine-rich repeat protein kinase family protein	Yes	Yes	No	No	No
Os01g0124000	Similar to Bowman Birk trypsin inhibitor.	AT1G61400.1	S-locus lectin protein kinase family protein	Yes	Yes	No	No	No
Os01g0124100	Proteinase inhibitor I12, Bowman-Birk family protein.	AT2G22740.2	SU(VAR)3-9 homolog 6	Yes	Yes	No	No	No
Os01g0124200	Similar to Bowman Birk trypsin inhibitor.	AT5G38270.1	F-box family protein	No	No	No	No	No
Os01g0124401	Similar to Bowman-Birk type bran trypsin inhibitor.	AT2G13560.1	NAD-dependent malic enzyme 1	No	No	No	No	No
Os01g0124550	Hypothetical protein.	AT5G18500.1	Protein kinase superfamily protein	No	No	No	No	No
Os01g0124600	Similar to cDNA clone:001-125-E08, full insert sequence.	AT5G12880.1	proline-rich family protein	No	No	No	No	No
Os01g0124650	Hypothetical conserved gene.			No	No	No	No	No
Os01g0124700	Hypothetical protein.	AT2G30060.1	Pleckstrin homology (PH) domain superfamily protein	Yes	No	No	No	No
Os01g0124900	Seven-in-absentia protein, sina domain containing protein.			Yes	Yes	Yes	Yes	No
Os01g0125000	Seven-in-absentia protein, sina domain containing protein.	AT5G62800.1	Protein with RING/U-box and TRAF-like domains	No	No	No	No	No
Os01g0125500	Seven-in-absentia protein, sina domain containing protein.	AT4G02030.2	Vps51/Vps67 family (components of vesicular transport) protein	No	No	No	No	No
Os01g0125550	Conserved hypothetical protein.	AT1G72740.1	Homeodomain-like/winged-helix DNA-binding family protein	Yes	No	No	No	No
Os01g0125600	Heavy metal transport/detoxification protein domain containing protein.	AT5G19090.1	Heavy metal transport/detoxification superfamily protein	Yes	No	No	No	No
Os01g0125700	Conserved hypothetical protein.	AT5G17460.2		Yes	No	No	No	No
Os01g0125800	WD40/YVTN repeat-like domain containing protein.	AT3G18060.1	transducin family protein / WD-40 repeat family protein	Yes	No	No	No	No
Os01g0125850	Hypothetical protein.	AT1G05940.1	cationic amino acid transporter 9	Yes	No	No	No	No
Os01g0125900	Ubiquitin-conjugating enzyme/RWD-like domain containing protein.	AT2G16920.1	ubiquitin-conjugating enzyme 23	Yes	No	No	No	No
Os01g0126000	Hypothetical gene.	AT4G21890.1		No	No	No	No	No
Os01g0126100	Cupredoxin domain containing protein.	AT1G23010.1	Cupredoxin superfamily protein	No	No	No	No	No
Os01g0126200	Similar to LPR1 (Low Phosphate Root1); copper ion binding / oxidoreductase, acting on diphenols and related substances as donors, oxygen as acceptor.	AT5G01190.1	laccase 10	Yes	No	No	No	No
Os01g0126401	Hypothetical gene.	AT3G19670.1	pre-mRNA-processing protein 40B	Yes	Yes	No	No	No
Os01g0126600	Similar to X1 (Fragment).	AT1G15910.1	XH/XS domain-containing protein	Yes	Yes	No	No	No
Os01g0126900	Similar to spore coat protein-like protein [Oryza sativa (japonica cultivar-group)].	AT2G38080.1	Laccase/Diphenol oxidase family protein	No	No	No	No	No
Os01g0127000	Similar to multi-copper oxidase type I family protein.	AT5G21100.1	Plant L-ascorbate oxidase	No	No	No	No	No
Os01g0127100	Hypothetical protein.	AT4G10790.1	UBX domain-containing protein	No	No	No	No	No
Os01g0127200	Similar to predicted protein.	AT1G23010.1	Cupredoxin superfamily protein	No	No	No	No	No
Os01g0127300	SufBD family protein.	AT1G32500.1	non-intrinsic ABC protein 6	Yes	No	No	No	No
Os01g0127400	Protein of unknown function DUF3326 domain containing protein.	AT4G02660.1	Beige/BEACH domain ;WD domain, G-beta repeat protein	Yes	No	No	No	No
Os01g0127450	Similar to MYBL2 (ARABIDOPSIS MYB-LIKE 2); DNA binding / transcription factor.	AT1G71030.1	MYB-like 2	No	No	No	No	No
Os01g0127500	NAD(P)-binding domain containing protein.	AT1G68540.1	NAD(P)-binding Rossmann-fold superfamily protein	No	No	No	No	No
Os01g0127600	Similar to Bowman-Birk type proteinase inhibitor D-II precursor (IV).	AT2G19150.1	Pectin lyase-like superfamily protein	No	No	No	No	No
Os01g0127700	Conserved hypothetical protein.	AT4G34500.1	Protein kinase superfamily protein	Yes	No	No	No	No
Os01g0127900	Mannose-6-phosphate isomerase domain containing protein.	AT3G02570.1	Mannose-6-phosphate isomerase, type I	Yes	No	No	No	No
Os01g0128000	Myb transcription factor domain containing protein.	AT1G68320.1	myb domain protein 62	No	No	No	No	No
Os01g0128100	Similar to Bifunctional nuclease (Fragment).	AT1G68290.1	endonuclease 2	Yes	No	No	No	No
Os01g0128200	Similar to Nuclease I.	AT4G21585.1	endonuclease 4	Yes	No	No	No	No
Os01g0128250	Hypothetical gene.	AT4G25930.1	Protein of unknown function (DUF295)	Yes	No	No	No	No
Os01g0128300	Similar to predicted protein.	AT1G67080.1	abscisic acid (aba)-deficient 4	Yes	No	No	No	No
Os01g0128400	Protein of unknown function DUF2359, TMEM214 domain containing protein.	AT1G23170.2	Protein of unknown function DUF2359, transmembrane	Yes	No	No	No	No
Os01g0128700	Conserved hypothetical protein.	AT3G19670.1	pre-mRNA-processing protein 40B	Yes	No	No	No	No
Os01g0128800	Similar to plant synaptotagmin.	AT3G18370.1	C2 domain-containing protein	Yes	No	No	No	No
Os01g0129200	C2H2 zinc-finger transcription factor, Floral organ identity, Cellular proliferation	AT1G68480.1	C2H2 and C2HC zinc fingers superfamily protein	No	No	No	No	No
Os01g0129500	Protein of unknown function DUF1666 family protein.	AT1G73850.1	Protein of unknown function (DUF1666)	Yes	No	No	No	No
Os01g0129550	Hypothetical gene.			No	No	No	No	No
Os01g0129600	Similar to LBD40 (LOB DOMAIN-CONTAINING PROTEIN 40).	AT3G02550.1	LOB domain-containing protein 41	No	No	No	No	No
Os01g0129800	Conserved hypothetical protein.	AT1G25425.1	CLAVATA3/ESR-RELATED 43	No	No	No	No	No
Os01g0130000	Cation efflux protein family protein.	AT1G79520.2	Cation efflux family protein	Yes	Yes	No	No	No
Os01g0130100	Hypothetical gene.	AT2G28860.1	cytochrome P450, family 710, subfamily A, polypeptide 4	Yes	No	No	No	No
Os01g0130200	Hypothetical conserved gene.	AT3G56050.1	Protein kinase family protein	Yes	No	No	No	No
Os01g0130400	Similar to Alpha-xylosidase precursor (Fragment).	AT1G68560.1	alpha-xylosidase 1	No	No	No	No	No
Os01g0130500	Similar to Alpha-xylosidase precursor (Fragment).	AT3G20540.2	polymerase gamma 1	No	No	No	No	No
Os01g0130900	Conserved hypothetical protein.	AT2G28150.1	Domain of unknown function (DUF966)	Yes	No	No	No	No
Os01g0131250	Hypothetical gene.	AT1G18280.1	Bifunctional inhibitor/lipid-transfer protein/seed storage 2S albumin superfamily protein	No	No	No	No	No
Os01g0131300	Conserved hypothetical protein.	AT1G13360.1		Yes	No	No	No	No
Os01g0131450	Hypothetical protein.	AT2G38770.1	P-loop containing nucleoside triphosphate hydrolases superfamily protein	Yes	No	No	No	No
Os01g0131600	Hypothetical conserved gene.	AT3G22560.1	Acyl-CoA N-acyltransferases (NAT) superfamily protein	No	No	No	No	No
Os01g0131800	Signal peptidase 22 kDa subunit family protein.	AT3G05230.1	Signal peptidase subunit	Yes	No	No	No	No
Os01g0131900	Similar to Wound-induced protease inhibitor (WIP1).	AT5G64570.1	beta-D-xylosidase 4	No	No	No	No	No
Os01g0132000	Similar to Wound-induced protease inhibitor (WIP1).	AT2G45270.1	glycoprotease 1	No	No	No	No	No
Os01g0132050	Hypothetical protein.	AT2G31400.1	genomes uncoupled 1	No	No	No	No	No
Os01g0132100	Leucine-rich repeat domain containing protein.	AT3G11010.1	receptor like protein 34	Yes	No	No	No	No
Os01g0132200	Conserved hypothetical protein.	AT1G68330.1		No	No	No	No	No
Os01g0132400	Conserved hypothetical protein.			No	No	No	No	No
Os01g0132500	Protein of unknown function DUF1639 domain containing protein.	AT3G60410.1	Protein of unknown function (DUF1639)	Yes	No	No	No	No
Os01g0132700	Surfeit locus 5 family protein.	AT1G16430.1	Surfeit locus protein 5 subunit 22 of Mediator complex	Yes	No	No	No	No
Os01g0132766	Zinc finger, C2H2-like domain containing protein.	AT1G68360.1	C2H2 and C2HC zinc fingers superfamily protein	Yes	No	No	No	No
Os01g0132800	Peptidyl-tRNA hydrolase family protein.	AT5G38290.2	Peptidyl-tRNA hydrolase family protein	Yes	No	No	No	No
Os01g0133100	Conserved hypothetical protein.	AT1G67040.1		No	No	No	No	No
Os01g0133200	Conserved hypothetical protein.	AT5G38700.1		No	No	No	No	No
Os01g0133400	Similar to Hexose transporter (Fragment).	AT5G16150.1	plastidic GLC translocator	Yes	No	No	No	No
Os01g0133500	Beta-lactamase-like domain containing protein.	AT1G25375.1	Metallo-hydrolase/oxidoreductase superfamily protein	Yes	No	No	No	No
Os01g0133600	Hypothetical conserved gene.	AT1G68390.1	Core-2/I-branching beta-1,6-N-acetylglucosaminyltransferase family protein	No	No	No	No	No
Os01g0133650	Hypothetical gene.	AT3G19340.1	Protein of unknown function (DUF3754)	No	No	No	No	No
Os01g0133700	Glycosyl transferase, family 14 domain containing protein.	AT5G22070.1	Core-2/I-branching beta-1,6-N-acetylglucosaminyltransferase family protein	No	No	No	No	No
Os01g0133766	Non-protein coding transcript.	AT5G25625.1	pre-tRNA	No	No	No	No	No
Os01g0133799	Hypothetical protein.	AT1G18830.1	Transducin/WD40 repeat-like superfamily protein	No	No	No	No	No
Os01g0133832	Hypothetical gene.	AT1G19670.1	chlorophyllase 1	No	No	No	No	No
Os01g0133866	Hypothetical protein.			No	No	No	No	No
Os01g0133900	Similar to predicted protein.	AT1G11990.1	O-fucosyltransferase family protein	No	No	No	No	No
Os01g0134200	Similar to Universal stress protein family protein.	AT2G03640.3	Nuclear transport factor 2 (NTF2) family protein with RNA binding (RRM-RBD-RNP motifs) domain	Yes	No	No	No	No
Os01g0134500	Similar to Delta-7-sterol-C5(6)-desaturase (EC 1.3.3.-) (Delta-7-C-5 sterol desaturase) (Delta7-sterol-C5-desaturase).	AT3G02580.1	sterol 1	Yes	No	No	No	No
Os01g0134700	Calmodulin binding protein-like family protein.	AT5G57580.1	Calmodulin-binding protein	Yes	Yes	No	No	No
Os01g0134800	Similar to (1,4)-beta-xylan endohydrolase, isoenzyme X-II (EC 3.2.1.8) (Fragment).	AT1G68710.1	ATPase E1-E2 type family protein / haloacid dehalogenase-like hydrolase family protein	No	No	No	No	No
Os01g0134850	Hypothetical protein.	AT4G38780.1	Pre-mRNA-processing-splicing factor	No	No	No	No	No
Os01g0134900	(1,4)-beta-xylan endohydrolase, isoenzyme X-II (EC 3.2.1.8) (Fragment).	AT1G58370.1	glycosyl hydrolase family 10 protein / carbohydrate-binding domain-containing protein	No	No	No	No	No
Os01g0135000	Similar to 1,4-beta-D xylan xylanohydrolase (Fragment).	AT4G35940.1		No	No	No	No	No
Os01g0135600	Conserved hypothetical protein.	AT3G09550.1	Ankyrin repeat family protein	Yes	No	No	No	No
Os01g0135700	EF-HAND 2 domain containing protein.	AT1G66400.1	calmodulin like 23	Yes	No	No	No	No
Os01g0135800	Similar to Cytosolic class I small heat shock protein 3B (Fragment).	AT1G54840.1	HSP20-like chaperones superfamily protein	No	No	No	No	No
Os01g0135900	Similar to Cytosolic class I small heat shock protein 3C (Fragment).	AT4G14200.1	Pentatricopeptide repeat (PPR) superfamily protein	Yes	No	No	No	No
Os01g0136000	Similar to Cytosolic class I small heat-shock protein HSP17.5.	AT5G59720.1	heat shock protein 18.2	No	No	No	No	No
Os01g0136050	Similar to 16.9 kDa heat shock protein.	AT2G24610.1	cyclic nucleotide-gated channel 14	No	No	No	No	No
Os01g0136100	16.9 kDa class I heat shock protein 1.			No	No	No	No	No
Os01g0136200	16.9 kDa class I heat shock protein 1.	AT1G53540.1	HSP20-like chaperones superfamily protein	No	No	No	No	No
Os01g0136300	Conserved hypothetical protein.	AT5G16200.1	50S ribosomal protein-related	No	No	No	No	No
Os01g0136400	Protein kinase, core domain containing protein.	AT1G18390.2	Protein kinase superfamily protein	Yes	No	No	No	No
Os01g0136450	Conserved hypothetical protein.	AT2G21550.1	Bifunctional dihydrofolate reductase/thymidylate synthase	Yes	No	No	No	No
Os01g0136500	Conserved hypothetical protein.	AT1G12420.1	ACT domain repeat 8	Yes	No	No	No	No
Os01g0136502	Hypothetical protein.	AT3G48810.1	Pentatricopeptide repeat (PPR) superfamily protein	Yes	No	No	No	No
Os01g0136600	Conserved hypothetical protein.	AT1G74190.1	receptor like protein 15	Yes	No	No	No	No
Os01g0136700	Conserved hypothetical protein.	AT1G67025.1		Yes	Yes	No	No	No
Os01g0136800	Protein kinase, core domain containing protein.	AT1G69910.1	Protein kinase superfamily protein	Yes	No	No	No	No
Os01g0136850	Hypothetical protein.	AT3G23160.1	Protein of unknown function (DUF668)	Yes	No	No	No	No
Os01g0136900	Similar to Stress-induced receptor-like kinase 2.	AT1G18390.2	Protein kinase superfamily protein	No	No	No	No	No
Os01g0137066	Non-protein coding transcript.			No	No	No	No	No
Os01g0137125	Hypothetical protein.	AT4G09770.1	TRAF-like family protein	Yes	No	No	No	No
Os01g0137150	Non-protein coding transcript.			No	No	No	No	No
Os01g0137200	Hypothetical conserved gene.	AT2G21550.1	Bifunctional dihydrofolate reductase/thymidylate synthase	No	No	No	No	No
Os01g0137232	Non-protein coding transcript.			Yes	No	No	No	No
Os01g0137250	Similar to Stress-induced receptor-like kinase 2.	AT1G66980.1	suppressor of npr1-1 constitutive 4	Yes	No	No	No	No
Os01g0137266	Hypothetical protein.	AT5G22750.1	DNA/RNA helicase protein	Yes	No	No	No	No
Os01g0137282	Conserved hypothetical protein.	AT1G10380.1	Putative membrane lipoprotein	No	No	No	No	No
Os01g0137300	Hypothetical protein.	AT3G18880.1	Nucleic acid-binding, OB-fold-like protein	Yes	No	No	No	No
Os01g0137400	Protein kinase, catalytic domain domain containing protein.	AT5G39020.1	Malectin/receptor-like protein kinase family protein	Yes	No	No	No	No
Os01g0137500	Protein kinase, catalytic domain domain containing protein.	AT3G01300.1	Protein kinase superfamily protein	Yes	No	No	No	No
Os01g0137550	Similar to H0215A08.3 protein.	AT3G32130.1		No	No	No	No	No
Os01g0137700	Conserved hypothetical protein.	AT1G66940.1	protein kinase-related	Yes	Yes	No	No	No
Os01g0137750	Non-protein coding transcript.			No	No	No	No	No
Os01g0137800	Non-protein coding transcript.			Yes	No	No	No	No
Os01g0137875	Non-protein coding transcript.			Yes	No	No	No	No
Os01g0137950	Similar to predicted protein.	AT3G59410.2	protein kinase family protein	Yes	No	No	No	No
Os01g0138000	Hypothetical protein.	AT2G39090.1	tetratricopeptide repeat (TPR)-containing protein	No	No	No	No	No
Os01g0138100	Conserved hypothetical protein.	AT4G07670.1	protease-associated (PA) domain-containing protein	No	No	No	No	No
Os01g0138232	Hypothetical protein.	AT3G60800.1	DHHC-type zinc finger family protein	No	No	No	No	No
Os01g0138300	Conserved hypothetical protein.	AT5G43860.1	chlorophyllase 2	No	No	No	No	No
Os01g0138350	Non-protein coding transcript.			Yes	No	No	No	No
Os01g0138400	Serine/threonine protein kinase domain containing protein.	AT5G38260.1	Protein kinase superfamily protein	Yes	No	No	No	No
Os01g0138451	Hypothetical protein.	AT4G19560.1	Cyclin family protein	No	No	No	No	No
Os01g0138500	Protein of unknown function DUF789 family protein.	AT1G15030.1	Protein of unknown function (DUF789)	Yes	No	No	No	No
Os01g0138600	phosphotransferase system, PEP-utilising enzyme, N-terminal domain containing protein.	AT3G20070.1	titan9	No	No	No	No	No
Os01g0138800	Peptidase C26 domain containing protein.	AT5G38200.1	Class I glutamine amidotransferase-like superfamily protein	No	No	No	No	No
Os01g0138900	Mandelate racemase/muconate lactonizing enzyme family protein.	AT3G18270.1	cytochrome P450, family 77, subfamily A, polypeptide 5 pseudogene	Yes	Yes	No	No	No
Os01g0139000	Reticulon family protein.	AT3G18260.1	Reticulon family protein	Yes	Yes	No	No	No
Os01g0139200	Octicosapeptide/Phox/Bem1p domain containing protein.	AT2G01190.1	Octicosapeptide/Phox/Bem1p family protein	Yes	No	No	No	No
Os01g0139600	Similar to Lipid phosphate phosphatase 2 (EC 3.1.3.-) (AtLPP2) (Phosphatidic acid phosphatase 2) (AtPAP2) (Prenyl diphosphate phosphatase).	AT3G02600.1	lipid phosphate phosphatase 3	No	No	No	No	No
Os01g0139700	Conserved hypothetical protein.	AT2G26960.1	myb domain protein 81	No	No	No	No	No
Os01g0139900	Conserved hypothetical protein.	AT1G58520.2	lipases;hydrolases, acting on ester bonds	No	No	No	No	No
Os01g0140100	Peptidase A1 domain containing protein.	AT1G25510.1	Eukaryotic aspartyl protease family protein	No	No	No	No	No
Os01g0140400	Similar to leucine-rich repeat protein-related.	AT1G25570.1	Di-glucose binding protein with Leucine-rich repeat domain	Yes	No	No	No	No
Os01g0140500	Similar to 60S ribosomal protein L26B.	AT5G67510.1	Translation protein SH3-like family protein	Yes	Yes	Yes	Yes	No
Os01g0140700	Similar to RAV2 (REGULATOR OF THE ATPASE OF THE VACUOLAR MEMBRANE); DNA binding / transcription factor.	AT1G68840.1	related to ABI3/VP1 2	No	No	No	No	No
Os01g0141000	Similar to RAV-like protein.	AT1G13260.1	related to ABI3/VP1 1	Yes	Yes	No	No	No
Os01g0141100	Similar to Salt-induced AAA-Type ATPase.	AT2G27600.1	AAA-type ATPase family protein	Yes	No	No	No	No
Os01g0141150	Hypothetical gene.	AT1G19920.1	Pseudouridine synthase/archaeosine transglycosylase-like family protein	Yes	No	No	No	No
Os01g0141300	Similar to vacuolar sorting protein 4b.	AT2G27600.1	AAA-type ATPase family protein	No	No	No	No	No
Os01g0141450	Hypothetical gene.	AT3G13690.1	Protein kinase protein with adenine nucleotide alpha hydrolases-like domain	No	No	No	No	No
Os01g0141600	Protein of unknown function DUF647 family protein.	AT5G01510.1	Protein of unknown function, DUF647	Yes	No	No	No	No
Os01g0141700	Similar to predicted protein.	AT5G58760.1	damaged DNA binding 2	Yes	No	No	No	No
Os01g0141900	Conserved hypothetical protein.	AT2G40070.1		Yes	No	No	No	No
Os01g0142100	Peptidase M50 family protein.	AT5G05740.1	ethylene-dependent gravitropism-deficient and yellow-green-like 2	Yes	No	No	No	No
Os01g0142200	Kinase binding protein CGI-121 domain containing protein.	AT4G34412.1		Yes	No	No	No	No
Os01g0142300	Glycosyl transferase, group 1 domain containing protein.	AT5G01220.1	sulfoquinovosyldiacylglycerol 2	Yes	No	No	No	No
Os01g0142400	Non-protein coding transcript.	AT5G40545.1	pre-tRNA	No	No	No	No	No
Os01g0142500	Homeodomain-like containing protein.	AT2G38090.1	Duplicated homeodomain-like superfamily protein	Yes	No	No	No	No
Os01g0142600	Conserved hypothetical protein.	AT1G78070.1	Transducin/WD40 repeat-like superfamily protein	Yes	Yes	No	No	No
Os01g0142800	Similar to Peptide transporter.	AT3G54140.1	peptide transporter 1	Yes	Yes	No	No	No
Os01g0142875	Hypothetical protein.	AT3G50040.1		Yes	No	No	No	No
Os01g0142950	Conserved hypothetical protein.	AT4G15560.1	Deoxyxylulose-5-phosphate synthase	Yes	Yes	No	No	No
Os01g0143100	Adenine nucleotide translocator 1 domain containing protein.	AT3G55640.1	Mitochondrial substrate carrier family protein	Yes	No	No	No	No
Os01g0143300	Similar to Glycine-rich protein (Fragment).	AT3G55605.1	Mitochondrial glycoprotein family protein	Yes	Yes	No	No	No
Os01g0143350	Hypothetical gene.			Yes	No	No	No	No
Os01g0143400	Protein of unknown function DUF594 domain containing protein.	AT5G45480.1	Protein of unknown function (DUF594)	No	No	No	No	No
Os01g0143700	Similar to Mitochondrial glycoprotein.	AT4G08950.1	Phosphate-responsive 1 family protein	No	No	No	No	No
Os01g0143750	Hypothetical protein.	AT1G51300.1	alpha/beta-Hydrolases superfamily protein	No	No	No	No	No
Os01g0143800	Mitochondrial glycoprotein family protein.	AT3G53670.1		Yes	No	No	No	No
Os01g0143900	Conserved hypothetical protein.	AT5G02090.1		Yes	No	No	No	No
Os01g0144000	Conserved hypothetical protein.	AT3G49720.1		Yes	No	No	No	No
Os01g0144100	Similar to Thylakoid lumenal 15 kDa protein, chloroplast precursor (p15).	AT2G44920.2	Tetratricopeptide repeat (TPR)-like superfamily protein	Yes	No	No	No	No
Os01g0144200	Vacuolar import and degradation protein Vid24 domain containing protein.	AT2G37680.1		Yes	No	No	No	No
Os01g0144300	Conserved hypothetical protein.	AT4G25580.1	CAP160 protein	No	No	No	No	No
Os01g0144340	Similar to Actin-related protein 5.	AT3G12380.2	actin-related protein 5	Yes	No	No	No	No
Os01g0144380	Hypothetical gene.	AT5G20300.1	Avirulence induced gene (AIG1) family protein	Yes	No	No	No	No
Os01g0144500	Ubiquitin fusion degradation protein UFD1 domain containing protein.	AT2G21270.3	ubiquitin fusion degradation 1	No	No	No	No	No
Os01g0144600	Conserved hypothetical protein.	AT5G59460.1	scarecrow-like transcription factor 11 (SCL11)	Yes	No	No	No	No
Os01g0144700	Conserved hypothetical protein.	AT1G19240.1		Yes	No	No	No	No
Os01g0144800	Protein of unknown function DUF3681 domain containing protein.	AT2G37360.1	ABC-2 type transporter family protein	No	No	No	No	No
Os01g0144900	Hypothetical protein.	AT1G61140.1	SNF2 domain-containing protein / helicase domain-containing protein / zinc finger protein-related	No	No	No	No	No
Os01g0145000	Hypothetical conserved gene.	AT3G07530.1		No	No	No	No	No
Os01g0145200	Protein of unknown function DUF3681 domain containing protein.	AT4G19910.1	Toll-Interleukin-Resistance (TIR) domain family protein	No	No	No	No	No
Os01g0145600	Conserved hypothetical protein.	AT1G53340.1	Cysteine/Histidine-rich C1 domain family protein	No	No	No	No	No
Os01g0146101	Conserved hypothetical protein.	AT1G14010.1	emp24/gp25L/p24 family/GOLD family protein	No	No	No	No	No
Os01g0146200	Protein of unknown function DUF3681 domain containing protein.	AT5G04540.1	Myotubularin-like phosphatases II superfamily	No	No	No	No	No
Os01g0146600	Conserved hypothetical protein.	AT3G52490.1	Double Clp-N motif-containing P-loop nucleoside triphosphate hydrolases superfamily protein	No	No	No	No	No
Os01g0146801	Conserved hypothetical protein.	AT5G01960.1	RING/U-box superfamily protein	No	No	No	No	No
Os01g0147001	Similar to H0212B02.9 protein.	AT5G67230.1	Nucleotide-diphospho-sugar transferases superfamily protein	No	No	No	No	No
Os01g0147200	IWS1, C-terminal family protein.	AT1G32130.1	Transcription elongation factor (TFIIS) family protein	Yes	No	No	No	No
Os01g0147250	Hypothetical gene.	AT1G64530.1	Plant regulator RWP-RK family protein	No	No	No	No	No
Os01g0147300	Similar to membrane protein.	AT2G29050.1	RHOMBOID-like 1	Yes	No	No	No	No
Os01g0147400	Uncharacterised domain XH domain containing protein.	AT1G20970.1		No	No	No	No	No
Os01g0147600	Conserved hypothetical protein.	AT2G42150.1	DNA-binding bromodomain-containing protein	No	No	No	No	No
Os01g0147650	Non-protein coding transcript.			No	No	No	No	No
Os01g0147700	Region of unknown function XH domain containing protein.	AT1G15910.1	XH/XS domain-containing protein	Yes	Yes	No	No	No
Os01g0147800	Domain of unknown function DUF547 domain containing protein.	AT2G39690.1	Protein of unknown function, DUF547	No	No	No	No	No
Os01g0147850	Hypothetical protein.	AT1G27470.1	transducin family protein / WD-40 repeat family protein	No	No	No	No	No
Os01g0147900	Triosephosphate isomerase, cytosolic (EC 5.3.1.1) (TIM) (Triose- phosphate isomerase).	AT3G55440.1	triosephosphate isomerase	Yes	No	No	No	No
Os01g0147950	Non-protein coding transcript.			Yes	No	No	No	No
Os01g0148000	Similar to predicted protein.	AT5G14090.1		Yes	No	No	No	No
Os01g0148050	Hypothetical conserved gene.	AT5G02310.1	proteolysis 6	Yes	No	No	No	No
Os01g0148100	Conserved hypothetical protein.	AT3G44750.1	histone deacetylase 3	Yes	Yes	Yes	Yes	No
Os01g0148200	Hypothetical protein.	AT5G58730.1	pfkB-like carbohydrate kinase family protein	No	No	No	No	No
Os01g0148400	Brix domain containing protein.	AT1G52930.1	Ribosomal RNA processing Brix domain protein	Yes	Yes	Yes	Yes	No
Os01g0148500	Protein of unknown function DUF1677, Oryza sativa family protein.	AT2G26160.1	F-box family protein with a domain of unknown function (DUF295)	Yes	Yes	Yes	Yes	No
Os01g0148700	Protein of unknown function DUF1677, Oryza sativa family protein.	AT3G07790.1	DGCR14-related	Yes	No	No	No	No
Os01g0149200	Hypothetical gene.	AT2G46210.1	Fatty acid/sphingolipid desaturase	Yes	Yes	Yes	Yes	No
Os01g0149350	NB-ARC domain containing protein.	AT3G14470.1	NB-ARC domain-containing disease resistance protein	Yes	No	No	No	No
Os01g0149400	Hypothetical protein.	AT3G45980.1	Histone superfamily protein	Yes	No	No	No	No
Os01g0149500	Similar to Resistance gene analog PIC23 (Fragment).	AT3G46530.1	NB-ARC domain-containing disease resistance protein	Yes	No	No	No	No
Os01g0149600	Similar to Histone H2B.2.	AT3G09480.1	Histone superfamily protein	Yes	No	No	No	No
Os01g0149700	Hypothetical conserved gene.	AT3G47570.1	Leucine-rich repeat protein kinase family protein	No	No	No	No	No
Os01g0149750	Hypothetical protein.	AT3G57970.1	Emsy N Terminus (ENT)/ plant Tudor-like domains-containing protein	Yes	No	No	No	No
Os01g0149800	Metallothionein-like protein type 2.	AT3G09390.1	metallothionein 2A	Yes	No	No	No	No
Os01g0149900	Conserved hypothetical protein.	AT5G02390.1	Protein of unknown function (DUF3741)	Yes	No	No	No	No
Os01g0150000	Similar to Synaptic glycoprotein SC2.	AT3G55360.1	3-oxo-5-alpha-steroid 4-dehydrogenase family protein	Yes	No	No	No	No
Os01g0150100	Similar to Geranylgeranyltransferase type I beta subunit.	AT2G39550.1	Prenyltransferase family protein	Yes	No	No	No	No
Os01g0150200	Protein-tyrosine phosphatase-like, PTPLA domain containing protein.	AT5G10480.3	Protein-tyrosine phosphatase-like, PTPLA	Yes	No	No	No	No
Os01g0150400	Similar to 3-hydroxyacyl-CoA dehydratase PASTICCINO 2A.	AT5G05520.1	Outer membrane OMP85 family protein	No	No	No	No	No
Os01g0150500	Similar to 3-hydroxyacyl-CoA dehydratase PASTICCINO 2A.	AT1G77590.1	long chain acyl-CoA synthetase 9	No	No	No	No	No
Os01g0150700	Hypothetical conserved gene.	AT4G34980.1	subtilisin-like serine protease 2	Yes	Yes	No	No	No
Os01g0150800	Protein-tyrosine phosphatase-like, PTPLA domain containing protein.	AT5G59770.1	Protein-tyrosine phosphatase-like, PTPLA	Yes	No	No	No	No
Os01g0150900	Conserved hypothetical protein.	AT2G27050.1	ETHYLENE-INSENSITIVE3-like 1	No	No	No	No	No
Os01g0150950	Conserved hypothetical protein.	AT5G35430.1	Tetratricopeptide repeat (TPR)-like superfamily protein	No	No	No	No	No
Os01g0151100	HSP20-like chaperone domain containing protein.	AT2G37570.1	HSP20-like chaperones superfamily protein	Yes	No	No	No	No
Os01g0151200	Similar to Inner membrane protein ALBINO3, chloroplast precursor. Splice isoform 2.	AT2G28800.1	63 kDa inner membrane family protein	Yes	No	No	No	No
Os01g0151400	Similar to Gamma-glutamyl transferase.	AT5G28780.1	PIF1 helicase	Yes	No	No	No	No
Os01g0151500	Similar to GGT4 (GAMMA-GLUTAMYL TRANSPEPTIDASE 4); gamma-glutamyltransferase/ glutathione gamma-glutamylcysteinyltransferase.	AT4G29210.1	gamma-glutamyl transpeptidase 4	Yes	No	No	No	No
Os01g0151600	Conserved hypothetical protein.	AT5G59960.1		Yes	No	No	No	No
Os01g0151700	Similar to Short-chain dehydrogenase Tic32.	AT2G37540.1	NAD(P)-binding Rossmann-fold superfamily protein	Yes	No	No	No	No
Os01g0151750	Hypothetical conserved gene.	AT5G19670.1	Exostosin family protein	No	No	No	No	No
Os01g0151900	Pentatricopeptide repeat domain containing protein.	AT3G15200.1	Tetratricopeptide repeat (TPR)-like superfamily protein	Yes	No	No	No	No
Os01g0152000	Protein kinase, core domain containing protein.	AT5G46330.1	Leucine-rich receptor-like protein kinase family protein	Yes	No	No	No	No
Os01g0152050	Hypothetical protein.	AT1G73560.1	Bifunctional inhibitor/lipid-transfer protein/seed storage 2S albumin superfamily protein	Yes	No	No	No	No
Os01g0152100	F-box domain, Skp2-like domain containing protein.	AT3G21410.1	F-box and associated interaction domains-containing protein	No	No	No	No	No
Os01g0152200	F-box domain, Skp2-like domain containing protein.	AT1G22220.1	F-box family protein	No	No	No	No	No
Os01g0152300	Similar to Histone H2B.1.	AT1G08170.1	Histone superfamily protein	Yes	No	No	No	No
Os01g0152500	Hypothetical conserved gene.	AT2G27110.1	FAR1-related sequence 3	No	No	No	No	No
Os01g0152600	Protein kinase, catalytic domain domain containing protein.	AT3G47570.1	Leucine-rich repeat protein kinase family protein	Yes	No	No	No	No
Os01g0152675	Non-protein coding transcript.			Yes	No	No	No	No
Os01g0152687	Serine-threonine/tyrosine-protein kinase domain containing protein.	AT1G54790.2	GDSL-like Lipase/Acylhydrolase superfamily protein	Yes	No	No	No	No
Os01g0152700	Similar to Histone H2B (CaH2B).			Yes	No	No	No	No
Os01g0152800	Protein kinase, core domain containing protein.	AT3G47110.1	Leucine-rich repeat protein kinase family protein	Yes	No	No	No	No
Os01g0152850	Hypothetical protein.	AT2G46110.1	ketopantoate hydroxymethyltransferase 1	Yes	No	No	No	No
Os01g0152900	Similar to Histone H2B.1.	AT3G45980.1	Histone superfamily protein	Yes	No	No	No	No
Os01g0152950	Cyclin-like F-box domain containing protein.	AT5G49610.1	F-box family protein	Yes	No	No	No	No
Os01g0152951	Hypothetical conserved gene.	AT1G53370.1	F-box and associated interaction domains-containing protein	No	No	No	No	No
Os01g0153000	Protein kinase, catalytic domain domain containing protein.	AT3G47570.1	Leucine-rich repeat protein kinase family protein	No	No	No	No	No
Os01g0153050	Hypothetical protein.	AT1G43020.1	Protein of unknown function, DUF547	Yes	No	No	No	No
Os01g0153100	Similar to Histone H2B-3 (Fragment).	AT3G45980.1	Histone superfamily protein	Yes	Yes	Yes	Yes	No
Os01g0153150	Hypothetical conserved gene.	AT2G03667.1	Asparagine synthase family protein	Yes	No	No	No	No
Os01g0153200	Hypothetical conserved gene.	AT5G59850.1	Ribosomal protein S8 family protein	No	No	No	No	No
Os01g0153250	Hypothetical conserved gene.	AT5G59900.1	Pentatricopeptide repeat (PPR) superfamily protein	No	No	No	No	No
Os01g0153275	Hypothetical protein.			Yes	No	No	No	No
Os01g0153300	Similar to Histone H2B.1.	AT1G08170.1	Histone superfamily protein	Yes	No	No	No	No
Os01g0153400	Similar to tRNA synthetase class II (D, K and N) family protein.	AT4G33760.1	tRNA synthetase class II (D, K and N) family protein	Yes	No	No	No	No
Os01g0153500	Protein of unknown function DUF674 domain containing protein.	AT3G09110.1	Protein of unknown function (DUF674)	No	No	No	No	No
Os01g0153550	Hypothetical protein.			No	No	No	No	No
Os01g0153600	Protein of unknown function DUF674 domain containing protein.			No	No	No	No	No
Os01g0153625	Hypothetical protein.			No	No	No	No	No
Os01g0153700	Conserved hypothetical protein.			Yes	No	No	No	No
Os01g0153800	Similar to gibberellin receptor GID1L2.	AT5G16080.1	carboxyesterase 17	No	No	No	No	No
Os01g0153900	Hypothetical conserved gene.	AT3G09140.1	Protein of unknown function (DUF674)	No	No	No	No	No
Os01g0153950	Protein of unknown function DUF674 domain containing protein.	AT5G24470.1	pseudo-response regulator 5	No	No	No	No	No
Os01g0154000	Conserved hypothetical protein.	AT5G38920.1	Polynucleotidyl transferase, ribonuclease H-like superfamily protein	No	No	No	No	No
Os01g0154100	Protein of unknown function DUF674 domain containing protein.	AT5G01130.1	Protein of unknown function (DUF674)	No	No	No	No	No
Os01g0154200	Protein of unknown function DUF674 domain containing protein.	AT3G61600.1	POZ/BTB containin G-protein 1	No	No	No	No	No
Os01g0154250	Hypothetical protein.	AT3G07080.1	EamA-like transporter family	No	No	No	No	No
Os01g0154300	Hypothetical conserved gene.	AT4G24240.1	WRKY DNA-binding protein 7	No	No	No	No	No
Os01g0154500	Protein of unknown function DUF674 domain containing protein.	AT3G05150.1	Major facilitator superfamily protein	No	No	No	No	No
Os01g0154550	Non-protein coding transcript.			No	No	No	No	No
Os01g0154600	Protein of unknown function DUF674 domain containing protein.	AT3G09120.1	Protein of unknown function (DUF674)	Yes	No	No	No	No
Os01g0154950	Hypothetical gene.	AT3G55270.1	mitogen-activated protein kinase phosphatase 1	Yes	No	No	No	No
Os01g0155000	Alpha/beta hydrolase fold-3 domain containing protein.	AT5G06570.1	alpha/beta-Hydrolases superfamily protein	No	No	No	No	No
Os01g0155200	Similar to H0525E10.8 protein.	AT2G19130.1	S-locus lectin protein kinase family protein	Yes	No	No	No	No
Os01g0155300	Similar to dirigent-like protein.	AT1G07730.2	Disease resistance-responsive (dirigent-like protein) family protein	No	No	No	No	No
Os01g0155400	Conserved hypothetical protein.	AT5G13560.1		Yes	No	No	No	No
Os01g0155500	Protein kinase, catalytic domain domain containing protein.	AT3G46290.1	hercules receptor kinase 1	Yes	No	No	No	No
Os01g0155600	Similar to Splicing factor RSZ33.	AT3G53500.2	RNA-binding (RRM/RBD/RNP motifs) family protein with retrovirus zinc finger-like domain	Yes	No	No	No	No
Os01g0155800	Conserved hypothetical protein.			Yes	No	No	No	No
Os01g0156000	Similar to Myb family DNA-binding protein.	AT5G52660.2	Homeodomain-like superfamily protein	No	No	No	No	No
Os01g0156300	Similar to Cappuccino protein.	AT2G47430.1	Signal transduction histidine kinase	No	No	No	No	No
Os01g0157200	Conserved hypothetical protein.	AT4G35380.1	SEC7-like guanine nucleotide exchange family protein	No	No	No	No	No
Os01g0157400	Conserved hypothetical protein.	AT3G19600.1	Haloacid dehalogenase-like hydrolase (HAD) superfamily protein	No	No	No	No	No
Os01g0157500	Protein of unknown function DUF1110 domain containing protein.	AT1G20100.1		No	No	No	No	No
Os01g0157600	Conserved hypothetical protein.	AT4G24680.1	modifier of snc1	No	No	No	No	No
Os01g0157700	Glycosyl transferase, family 43 domain containing protein.	AT2G37090.1	Nucleotide-diphospho-sugar transferases superfamily protein	No	No	No	No	No
Os01g0157800	Heat shock protein DnaJ, N-terminal domain containing protein.	AT2G35795.1	Chaperone DnaJ-domain superfamily protein	Yes	No	No	No	No
Os01g0157900	Protein of unknown function Cys-rich family protein.	AT2G37110.1	PLAC8 family protein	Yes	No	No	No	No
Os01g0158000	Importin alpha-2 subunit.	AT5G03070.1	importin alpha isoform 9	Yes	No	No	No	No
Os01g0158100	Pentatricopeptide repeat containing protein.	AT3G27750.1		Yes	No	No	No	No
Os01g0158200	Similar to Serine carboxypeptidase II-1 precursor (EC 3.4.16.6) (CP-MII.1) (Fragment).	AT2G35780.1	serine carboxypeptidase-like 26	Yes	No	No	No	No
Os01g0158400	Galactose-binding like domain containing protein.	AT4G19840.1	phloem protein 2-A1	Yes	No	No	No	No
Os01g0158500	Similar to arginyl-tRNA synthetase.	AT4G26300.1	Arginyl-tRNA synthetase, class Ic	Yes	Yes	Yes	Yes	No
Os01g0158533	Hypothetical protein.	AT3G45910.1		No	No	No	No	No
Os01g0158566	Hypothetical conserved gene.	AT1G01420.1	UDP-glucosyl transferase 72B3	No	No	No	No	No
Os01g0158600	Leucine-rich repeat, N-terminal domain containing protein.	AT1G47890.1	receptor like protein 7	Yes	Yes	No	No	No
Os01g0158800	Similar to PHD finger protein.	AT5G05610.1	alfin-like 1	No	No	No	No	No
Os01g0158900	Zinc finger, NF-X1-type domain containing protein.	AT5G05660.1	sequence-specific DNA binding transcription factors;zinc ion binding;sequence-specific DNA binding transcription factors	Yes	No	No	No	No
Os01g0159000	Similar to cDNA clone:J023049H21, full insert sequence.	AT3G14880.1		No	No	No	No	No
Os01g0159200	Similar to Fasciclin-like protein FLA18.	AT5G03170.1	FASCICLIN-like arabinogalactan-protein 11	No	No	No	No	No
Os01g0159250	Hypothetical protein.	AT1G04840.1	Tetratricopeptide repeat (TPR)-like superfamily protein	No	No	No	No	No
Os01g0159300	Zinc finger, RING/FYVE/PHD-type domain containing protein.	AT5G42940.1	RING/U-box superfamily protein	Yes	No	No	No	No
Os01g0159400	Similar to Acyl-coenzyme A oxidase 4, peroxisomal (EC 1.3.3.6) (AOX 4) (Short- chain acyl-CoA oxidase) (SAOX) (AtCX4) (G6p) (AtG6).	AT3G51840.1	acyl-CoA oxidase 4	Yes	No	No	No	No
Os01g0159500	Rapid ALkalinization Factor domain containing protein.	AT1G61566.1	ralf-like 9	Yes	No	No	No	No
Os01g0159600	Small hydrophilic plant seed protein family protein.	AT3G51810.1	Stress induced protein	No	No	No	No	No
Os01g0159800	Similar to DNA binding protein.	AT4G38070.1	basic helix-loop-helix (bHLH) DNA-binding superfamily protein	Yes	No	No	No	No
Os01g0160100	Similar to Pyruvate decarboxylase isozyme 2 (EC 4.1.1.1) (PDC) (Fragment).	AT4G33070.1	Thiamine pyrophosphate dependent pyruvate decarboxylase family protein	Yes	No	No	No	No
Os01g0160150	Hypothetical protein.	AT1G78000.1	sulfate transporter 1;2	Yes	No	No	No	No
Os01g0160200	Leucine-rich repeat, N-terminal domain containing protein.	AT4G13920.1	receptor like protein 50	No	No	No	No	No
Os01g0160700	Leucine-rich repeat, N-terminal domain containing protein.	AT4G04220.1	receptor like protein 46	Yes	Yes	Yes	Yes	No
Os01g0160800	Similar to Protein synthesis inhibitor II (EC 3.2.2.22) (Ribosome-inactivating protein II) (rRNA N-glycosidase).	AT3G14490.1	Terpenoid cyclases/Protein prenyltransferases superfamily protein	Yes	Yes	Yes	Yes	No
Os01g0161000	Hypothetical conserved gene.	AT3G28890.1	receptor like protein 43	Yes	Yes	Yes	Yes	No
Os01g0161200	Hypothetical protein.			Yes	Yes	No	No	No
Os01g0161300	Hypothetical conserved gene.	AT2G15042.1	Leucine-rich repeat (LRR) family protein	Yes	No	No	No	No
Os01g0162001	Hypothetical gene.	AT2G25850.2	poly(A) polymerase 2	No	No	No	No	No
Os01g0162101	Similar to MATE.	AT1G51340.2	MATE efflux family protein	No	No	No	No	No
Os01g0162200	Leucine-rich repeat domain containing protein.	AT1G69550.1	disease resistance protein (TIR-NBS-LRR class)	Yes	Yes	Yes	Yes	No
Os01g0162300	Leucine-rich repeat, plant specific containing protein.	AT3G56100.1	meristematic receptor-like kinase	Yes	No	No	No	No
Os01g0162400	Conserved hypothetical protein.	AT2G27070.1	response regulator 13	No	No	No	No	No
Os01g0162500	Leucine-rich repeat-containing N-terminal, type 2 domain containing protein.	AT5G64550.1	loricrin-related	No	No	No	No	No
Os01g0162701	Hypothetical gene.	AT5G49215.1	Pectin lyase-like superfamily protein	No	No	No	No	No
Os01g0162800	Hypothetical conserved gene.	AT2G15080.1	receptor like protein 19	No	No	No	No	No
Os01g0162900	Hypothetical protein.	AT4G01800.2	Albino or Glassy Yellow 1	Yes	No	No	No	No
Os01g0163000	Leucine-rich repeat, N-terminal domain containing protein.	AT1G47890.1	receptor like protein 7	Yes	Yes	No	No	No
Os01g0163450	Hypothetical gene.	AT5G37870.1	Protein with RING/U-box and TRAF-like domains	No	No	No	No	No
Os01g0163616	Conserved hypothetical protein.	AT1G19490.1	Basic-leucine zipper (bZIP) transcription factor family protein	No	No	No	No	No
Os01g0164075	Pollen Ole e 1 allergen/extensin domain containing protein.	AT2G34700.1	Pollen Ole e 1 allergen and extensin family protein	No	No	No	No	No
Os01g0164300	Pollen Ole e 1 allergen/extensin domain containing protein.	AT5G05500.1	Pollen Ole e 1 allergen and extensin family protein	No	No	No	No	No
Os01g0164400	Similar to TAF15b (TBP-ASSOCIATED FACTOR 15b); binding / nucleic acid binding / nucleotide binding / zinc ion binding.	AT5G58470.1	TBP-associated factor 15B	Yes	No	No	No	No
Os01g0164500	Similar to ATP-dependent RNA helicase-like protein.	AT5G05450.1	P-loop containing nucleoside triphosphate hydrolases superfamily protein	Yes	No	No	No	No
Os01g0164600	Protein phosphatase 2C-related domain containing protein.	AT2G30170.1	Protein phosphatase 2C family protein	Yes	No	No	No	No
Os01g0164650	Non-protein coding transcript.			Yes	No	No	No	No
Os01g0164700	Uncharacterised protein family UPF0363 domain containing protein.	AT5G63220.1		Yes	No	No	No	No
Os01g0164800	Breast cancer type 2 susceptibility protein domain containing protein.	AT5G01630.1	BRCA2-like B	No	No	No	No	No
Os01g0164900	BRCA2 repeat containing protein.	AT1G55620.2	chloride channel F	No	No	No	No	No
Os01g0165000	DRE binding protein 2.	AT2G40340.1	Integrase-type DNA-binding superfamily protein	Yes	No	No	No	No
Os01g0165100	Conserved hypothetical protein.	AT2G40390.1		Yes	No	No	No	No
Os01g0165200	Kelch-type beta propeller domain containing protein.	AT5G01660.1		Yes	No	No	No	No
Os01g0165600	Similar to H0323C08.17 protein.	AT2G30230.1		No	No	No	No	No
Os01g0165800	DNA-binding HORMA domain containing protein.	AT1G67370.1	DNA-binding HORMA family protein	Yes	Yes	No	No	No
Os01g0166100	Similar to Ca(2+)-dependent nuclease.	AT3G56170.1	Ca-2+ dependent nuclease	Yes	No	No	No	No
Os01g0166200	Hypothetical protein.	AT3G62030.2	rotamase CYP 4	No	No	No	No	No
Os01g0166300	Similar to nuclease.	AT5G61780.1	TUDOR-SN protein 2	No	No	No	No	No
Os01g0166400	Similar to phosphatidylinositolglycan-related.	AT4G35530.1	phosphatidylinositolglycan-related	No	No	No	No	No
Os01g0166500	Conserved hypothetical protein.	AT5G01790.1		No	No	No	No	No
Os01g0166700	Saposin family protein.	AT3G51730.1	saposin B domain-containing protein	Yes	No	No	No	No
Os01g0166800	Similar to ETG1 (E2F TARGET GENE 1).	AT2G40550.1	E2F target gene 1	Yes	No	No	No	No
Os01g0167100	Hypothetical protein.			Yes	No	No	No	No
Os01g0167400	Similar to Protein synthesis inhibitor II (EC 3.2.2.22) (Ribosome-inactivating protein II) (rRNA N-glycosidase).	AT3G03710.1	polyribonucleotide nucleotidyltransferase, putative	Yes	No	No	No	No
Os01g0167500	Protein of unknown function DUF250 domain containing protein.	AT1G06890.1	nodulin MtN21 /EamA-like transporter family protein	Yes	No	No	No	No
Os01g0167600	Hypothetical conserved gene.	AT1G27170.1	transmembrane receptors;ATP binding	No	No	No	No	No
Os01g0167700	Conserved hypothetical protein.	AT2G30480.3		Yes	No	No	No	No
Os01g0167750	Pentatricopeptide repeat domain containing protein.	AT5G66631.1	Tetratricopeptide repeat (TPR)-like superfamily protein	Yes	No	No	No	No
Os01g0167800	Conserved hypothetical protein.	AT1G49920.1	MuDR family transposase	Yes	No	No	No	No
Os01g0167900	KIP1-like domain containing protein.	AT5G56210.1	WPP domain interacting protein 2	No	No	No	No	No
Os01g0168000	Hypothetical protein.	AT1G72140.1	Major facilitator superfamily protein	No	No	No	No	No
Os01g0168100	KIP1-like domain containing protein.	AT2G30500.1	Kinase interacting (KIP1-like) family protein	Yes	No	No	No	No
Os01g0168200	Similar to Thioredoxin-like protein.	AT3G08710.1	thioredoxin H-type 9	Yes	Yes	No	No	No
Os01g0168300	Conserved hypothetical protein.	AT3G56430.1		Yes	No	No	No	No
Os01g0168350	Non-protein coding transcript.			Yes	No	No	No	No
Os01g0168400	Zinc finger, RING/FYVE/PHD-type domain containing protein.	AT5G01960.1	RING/U-box superfamily protein	Yes	No	No	No	No
Os01g0168450	Hypothetical protein.	AT5G45400.1	Replication factor-A protein 1-related	Yes	No	No	No	No
Os01g0168500	WD40 repeat-like domain containing protein.	AT3G56440.1	homolog of yeast autophagy 18 (ATG18) D	Yes	No	No	No	No
Os01g0168600	Similar to predicted protein.	AT5G15740.1	O-fucosyltransferase family protein	Yes	No	No	No	No
Os01g0168800	Alpha/beta hydrolase fold-1 domain containing protein.	AT5G21950.1	alpha/beta-Hydrolases superfamily protein	No	No	No	No	No
Os01g0168850	Hypothetical gene.	AT1G01830.2	ARM repeat superfamily protein	No	No	No	No	No
Os01g0169000	Hypothetical protein.	AT5G56620.1	NAC domain containing protein 99	No	No	No	No	No
Os01g0169400	Similar to LOB domain protein 25.	AT5G63090.2	Lateral organ boundaries (LOB) domain family protein	No	No	No	No	No
Os01g0169500	Armadillo-type fold domain containing protein.	AT3G27670.1	ARM repeat superfamily protein	Yes	No	No	No	No
Os01g0169800	Pyridoxal phosphate-dependent transferase, major region, subdomain 2 domain containing protein.	AT4G24670.1	tryptophan aminotransferase related 2	Yes	No	No	No	No
Os01g0169851	Hypothetical conserved gene.	AT5G64890.1	elicitor peptide 2 precursor	Yes	No	No	No	No
Os01g0169900	Protein of unknown function DUF1421 family protein.	AT3G01560.1	Protein of unknown function (DUF1421)	Yes	No	No	No	No
Os01g0170000	Raffinose synthase family protein.	AT5G40390.1	Raffinose synthase family protein	Yes	No	No	No	No
Os01g0170051	Hypothetical protein.	AT3G15920.1	Phox (PX) domain-containing protein	Yes	No	No	No	No
Os01g0170100	D111/G-patch domain containing protein.	AT4G34140.1	D111/G-patch domain-containing protein	Yes	No	No	No	No
Os01g0170300	Serine/threonine protein kinase-related domain containing protein.	AT5G56040.2	Leucine-rich receptor-like protein kinase family protein	Yes	No	No	No	No
Os01g0170500	Protein of unknown function DUF239, plant domain containing protein.	AT1G23340.1	Protein of Unknown Function (DUF239)	No	No	No	No	No
Os01g0170600	Hypothetical conserved gene.	AT5G57050.1	Protein phosphatase 2C family protein	Yes	Yes	No	No	No
Os01g0170700	Thiol-activated cytolysin family protein.	AT5G45260.1	Disease resistance protein (TIR-NBS-LRR class)	Yes	No	No	No	No
Os01g0170800	Pentatricopeptide repeat domain containing protein.	AT1G66345.1	Pentatricopeptide repeat (PPR) superfamily protein	Yes	No	No	No	No
Os01g0170900	Conserved hypothetical protein.	AT1G26600.1	CLAVATA3/ESR-RELATED 9	Yes	No	No	No	No
Os01g0171000	BRASSINOSTEROID INSENSITIVE 1-associated receptor kinase 1 precursor (EC 2.7.1.37) (BRI1-associated receptor kinase 1) (Somatic embryogenesis receptor-like kinase 3).	AT1G60800.1	NSP-interacting kinase 3	Yes	No	No	No	No
Os01g0171100	Ankyrin repeat domain containing protein.	AT3G04710.1	ankyrin repeat family protein	No	No	No	No	No
Os01g0171200	Conserved hypothetical protein.	AT2G25320.1	TRAF-like family protein	No	No	No	No	No
Os01g0171800	Conserved hypothetical protein.	AT5G62960.1		Yes	No	No	No	No
Os01g0172000	Glycosyltransferase, ALG3 domain containing protein.	AT2G47760.1	asparagine-linked glycosylation 3	Yes	No	No	No	No
Os01g0172100	Similar to Triose phosphate/phosphate translocator, non-green plastid, chloroplast precursor (CTPT).	AT5G33320.1	Glucose-6-phosphate/phosphate translocator-related	Yes	No	No	No	No
Os01g0172200	DNA/RNA helicase, DEAD/DEAH box type, N-terminal domain containing protein.	AT5G14610.1	DEAD box RNA helicase family protein	Yes	No	No	No	No
Os01g0172300	Conserved hypothetical protein.	AT5G25360.1		Yes	No	No	No	No
Os01g0172400	Similar to Phospholipase D alpha 1.	AT3G15730.1	phospholipase D alpha 1	Yes	No	No	No	No
Os01g0172600	Similar to electron carrier/ heme binding / peroxidase.	AT2G41480.1	Peroxidase superfamily protein	Yes	No	No	No	No
Os01g0172701	Regulator of chromosome condensation, RCC1 domain containing protein.	AT3G13120.1	Ribosomal protein S10p/S20e family protein	No	No	No	No	No
Os01g0172800	Embryo-specific 3 family protein.	AT2G41475.1	Embryo-specific protein 3, (ATS3)	Yes	No	No	No	No
Os01g0172900	Glycoside hydrolase, family 28 domain containing protein.	AT5G17200.1	Pectin lyase-like superfamily protein	Yes	No	No	No	No
Os01g0173000	Putative thiol-disulphide oxidoreductase DCC domain containing protein.	AT1G52590.1	Putative thiol-disulphide oxidoreductase DCC	Yes	No	No	No	No
Os01g0173100	Alba, DNA/RNA-binding protein family protein.	AT2G34160.1	Alba DNA/RNA-binding protein	Yes	No	No	No	No
Os01g0173600	Glyoxalase/bleomycin resistance protein/dioxygenase domain containing protein.	AT1G80160.1	Lactoylglutathione lyase / glyoxalase I family protein	No	No	No	No	No
Os01g0173900	Similar to MRP-like ABC transporter.	AT3G13080.1	multidrug resistance-associated protein 3	Yes	No	No	No	No
Os01g0173950	Non-protein coding transcript.			Yes	No	No	No	No
Os01g0174000	Similar to BZIP transcription factor (Fragment).	AT5G11260.1	Basic-leucine zipper (bZIP) transcription factor family protein	Yes	No	No	No	No
Os01g0174100	Conserved hypothetical protein.	AT1G80180.1		Yes	No	No	No	No
Os01g0174200	Hypothetical protein.	AT1G73540.1	nudix hydrolase homolog 21	Yes	Yes	Yes	Yes	No
Os01g0174300	Flavoprotein pyridine nucleotide cytochrome reductase domain containing protein.	AT5G20080.1	FAD/NAD(P)-binding oxidoreductase	Yes	No	No	No	No
Os01g0174400	Hypothetical gene.			No	No	No	No	No
Os01g0174500	Metridin-like ShK toxin domain containing protein.	AT3G28480.2	Oxoglutarate/iron-dependent oxygenase	Yes	No	No	No	No
Os01g0174600	Zinc finger, CCCH-type domain containing protein.	AT3G19360.1	Zinc finger (CCCH-type) family protein	No	No	No	No	No
Os01g0174700	Similar to Akt (Fragment).	AT2G26700.1	AGC (cAMP-dependent, cGMP-dependent and protein kinase C) kinase family protein	Yes	Yes	Yes	Yes	No
Os01g0174900	Thioredoxin fold domain containing protein.	AT3G15660.1	glutaredoxin 4	Yes	No	No	No	No
Os01g0175000	Similar to Biostress-resistance-related protein (Fragment).	AT5G20060.2	alpha/beta-Hydrolases superfamily protein	Yes	No	No	No	No
Os01g0175100	Kv1.4 voltage-gated K+ channel family protein.	AT3G15630.1		Yes	Yes	No	No	No
Os01g0175400	Ankyrin repeat containing protein.	AT3G04710.1	ankyrin repeat family protein	Yes	Yes	Yes	No	Yes
Os01g0175500	Protein of unknown function DUF1618 domain containing protein.	AT1G56410.1	heat shock protein 70 (Hsp 70) family protein	Yes	Yes	Yes	No	Yes
Os01g0175600	Bicarbonate transporter, eukaryotic domain containing protein.	AT5G25430.1	HCO3- transporter family	Yes	Yes	Yes	Yes	No
Os01g0175633	Hypothetical protein.	AT1G12410.1	CLP protease proteolytic subunit 2	No	No	No	No	No
Os01g0175700	Similar to cDNA clone:J023086K01, full insert sequence.	AT1G15460.1	HCO3- transporter family	Yes	No	No	No	No
Os01g0175733	Hypothetical protein.	AT3G63460.1	transducin family protein / WD-40 repeat family protein	Yes	No	No	No	No
Os01g0175850	UDP-glucuronosyl/UDP-glucosyltransferase domain containing protein.	AT4G25680.1	PPPDE putative thiol peptidase family protein	No	No	No	No	No
Os01g0176000	UDP-glucuronosyl/UDP-glucosyltransferase family protein.	AT1G10400.1	UDP-Glycosyltransferase superfamily protein	No	No	No	No	No
Os01g0176050	Hypothetical protein.	AT1G76630.2	Tetratricopeptide repeat (TPR)-like superfamily protein	Yes	No	No	No	No
Os01g0176100	UDP-glucuronosyl/UDP-glucosyltransferase family protein.	AT1G73880.1	UDP-glucosyl transferase 89B1	Yes	No	No	No	No
Os01g0176150	Hypothetical protein.	AT1G70620.3	cyclin-related	No	No	No	No	No
Os01g0176200	UDP-glucuronosyl/UDP-glucosyltransferase family protein.	AT2G36780.1	UDP-Glycosyltransferase superfamily protein	Yes	No	No	No	No
Os01g0176300	Pentatricopeptide repeat domain containing protein.	AT2G29760.1	Tetratricopeptide repeat (TPR)-like superfamily protein	Yes	No	No	No	No
Os01g0176400	Similar to Photoreceptor-interacting protein-like.	AT1G52770.1	Phototropic-responsive NPH3 family protein	No	No	No	No	No
Os01g0176500	Conserved hypothetical protein.	AT3G15550.1		No	No	No	No	No
Os01g0176700	Myb-like DNA-binding domain, SHAQKYF class domain containing protein.	AT2G03500.1	Homeodomain-like superfamily protein	Yes	No	No	No	No
Os01g0176751	Hypothetical protein.	AT5G61950.1	Ubiquitin carboxyl-terminal hydrolase-related protein	No	No	No	No	No
Os01g0176800	Protein of unknown function DUF2921 domain containing protein.	AT1G52780.1	Protein of unknown function (DUF2921)	No	No	No	No	No
Os01g0176900	BZR1, transcriptional repressor domain containing protein.	AT4G36780.1	BES1/BZR1 homolog 2	No	No	No	No	No
Os01g0177100	Similar to STYLOSA protein.	AT4G32551.2	LisH dimerisation motif;WD40/YVTN repeat-like-containing domain	No	No	No	No	No
Os01g0177150	Non-protein coding transcript.			No	No	No	No	No
Os01g0177200	Similar to Ubiquitin-specific protease 14.	AT3G20630.1	ubiquitin-specific protease 14	Yes	No	No	No	No
Os01g0177400	GA 3 beta-hydroxylase2, GA metabolism	AT1G15550.1	gibberellin 3-oxidase 1	No	No	No	No	No
Os01g0177500	Hypothetical protein.	AT2G47960.1		No	No	No	No	No
Os01g0177900	ABC-2 type transporter domain containing protein.	AT2G26910.1	pleiotropic drug resistance 4	Yes	No	No	No	No
Os01g0178000	Pyridoxal phosphate-dependent transferase, major region, subdomain 1 domain containing protein.	AT1G80360.1	Pyridoxal phosphate (PLP)-dependent transferases superfamily protein	Yes	No	No	No	No
Os01g0178100	Region of unknown function DUF1767 domain containing protein.	AT5G19950.1	Domain of unknown function (DUF1767)	Yes	No	No	No	No
Os01g0178200	Similar to integral membrane family protein.	AT5G19930.1	Protein of unknown function DUF92, transmembrane	Yes	No	No	No	No
Os01g0178300	Hypothetical protein.	AT1G52827.1	cadmium tolerance 1	Yes	Yes	No	No	No
Os01g0178400	Similar to Protein phosphatase 2A B'kappa subunit.	AT4G15415.2	Protein phosphatase 2A regulatory B subunit family protein	Yes	Yes	Yes	Yes	No
Os01g0178500	Similar to Auxin-responsive protein (Aux/IAA) (Fragment).	AT1G04250.1	AUX/IAA transcriptional regulator family protein	Yes	No	No	No	No
Os01g0178600	Peptidase A1 domain containing protein.	AT1G31450.1	Eukaryotic aspartyl protease family protein	No	No	No	No	No
Os01g0178700	Similar to Protein binding protein.	AT1G80400.1	RING/U-box superfamily protein	Yes	No	No	No	No
Os01g0178775	Non-protein coding transcript.			Yes	No	No	No	No
Os01g0178850	Similar to predicted protein.	AT3G46613.1	ROTUNDIFOLIA like 4	No	No	No	No	No
Os01g0178900	Similar to Symbiosis-related disease resistance protein (Fragment).	AT3G14470.1	NB-ARC domain-containing disease resistance protein	Yes	Yes	No	No	No
Os01g0179000	Transferase family protein.	AT3G62160.1	HXXXD-type acyl-transferase family protein	Yes	No	No	No	No
Os01g0179200	Syntaxin, N-terminal domain containing protein.	AT3G24350.2	syntaxin of plants 32	Yes	No	No	No	No
Os01g0179300	Similar to BRI1-KD interacting protein 128 (Fragment).	AT2G25670.1		Yes	No	No	No	No
Os01g0179400	Similar to emb2410 (embryo defective 2410).	AT2G25660.1	embryo defective 2410	Yes	No	No	No	No
Os01g0179500	Enhancer of polycomb-like, N-terminal domain containing protein.	AT4G32620.2	Enhancer of polycomb-like transcription factor protein	Yes	No	No	No	No
Os01g0179600	UDP-glucuronosyl/UDP-glucosyltransferase family protein.	AT4G15550.1	indole-3-acetate beta-D-glucosyltransferase	Yes	No	No	No	No
Os01g0179700	Similar to GTP-binding protein YPTM2.	AT1G02130.1	RAS 5	Yes	No	No	No	No
Os01g0179750	Non-protein coding transcript.			Yes	No	No	No	No
Os01g0179800	TMS membrane protein/tumour differentially expressed protein family protein.	AT3G24460.1	Serinc-domain containing serine and sphingolipid biosynthesis protein	Yes	Yes	No	No	No
Os01g0179901	Conserved hypothetical protein.	AT5G14390.1	alpha/beta-Hydrolases superfamily protein	No	No	No	No	No
Os01g0180000	Pistil-specific extensin-like protein family protein.	AT3G24480.1	Leucine-rich repeat (LRR) family protein	Yes	No	No	No	No
Os01g0180050	Hypothetical protein.	AT1G48960.1	Adenine nucleotide alpha hydrolases-like superfamily protein	No	No	No	No	No
Os01g0180300	Lipoprotein, type 6 family protein.	AT3G16000.1	MAR binding filament-like protein 1	Yes	No	No	No	No
Os01g0180400	Protein of unknown function DUF581 domain containing protein.	AT3G63210.1	Protein of unknown function (DUF581)	Yes	No	No	No	No
Os01g0180500	Non-protein coding transcript.			No	No	No	No	No
Os01g0180600	Similar to MutS homolog 7 (Fragment).	AT3G24495.1	MUTS homolog 7	Yes	Yes	No	No	No
Os01g0180700	Hypothetical conserved gene.	AT1G18950.1	DDT domain superfamily	Yes	No	No	No	No
Os01g0180800	Heat shock protein Hsp70 family protein.	AT1G79920.1	Heat shock protein 70 (Hsp 70) family protein	Yes	No	No	No	No
Os01g0180850	Hypothetical protein.	AT2G28260.1	cyclic nucleotide-gated channel 15	No	No	No	No	No
Os01g0180900	Conserved hypothetical protein.	AT1G48740.2	2-oxoglutarate (2OG) and Fe(II)-dependent oxygenase superfamily protein	No	No	No	No	No
Os01g0181000	Frigida-like domain containing protein.	AT3G22440.1	FRIGIDA-like protein	Yes	No	No	No	No
Os01g0181033	Similar to NADH dehydrogenase subunit 1.	ATCG01100.1	NADH dehydrogenase family protein	No	No	No	No	No
Os01g0181166	Hypothetical gene.	AT1G31280.1	Argonaute family protein	Yes	No	No	No	No
Os01g0181300	Hypothetical protein.	AT4G18220.1	Drug/metabolite transporter superfamily protein	Yes	No	No	No	No
Os01g0182100	Protein of unknown function DUF1618 domain containing protein.	AT4G26090.1	NB-ARC domain-containing disease resistance protein	Yes	Yes	Yes	Yes	No
Os01g0182200	Similar to cDNA clone:001-208-D07, full insert sequence.	AT5G18290.1	Aquaporin-like superfamily protein	Yes	No	No	No	No
Os01g0182300	Lipocalin domain containing protein.	AT2G25735.1		Yes	No	No	No	No
Os01g0182400	Conserved hypothetical protein.	AT2G36960.3	TSL-kinase interacting protein 1	Yes	No	No	No	No
Os01g0182500	Hypothetical conserved gene.	AT5G64780.1	Uncharacterised conserved protein UCP009193	Yes	No	No	No	No
Os01g0182600	GIGANTEA protein.	AT1G22770.1	gigantea protein (GI)	Yes	No	No	No	No
Os01g0182700	Similar to WRKY12.	AT4G39410.1	WRKY DNA-binding protein 13	Yes	No	No	No	No
Os01g0182832	Hypothetical conserved gene.	AT1G07390.3	receptor like protein 1	Yes	No	No	No	No
Os01g0182900	Conserved hypothetical protein.	AT4G39420.2		Yes	No	No	No	No
Os01g0183000	Similar to GmCK3p (EC 2.7.1.32) (Fragment).	AT1G71697.1	choline kinase 1	Yes	No	No	No	No
Os01g0183100	Cytochrome cd1-nitrite reductase-like, C-terminal haem d1 domain containing protein.	AT3G10530.1	Transducin/WD40 repeat-like superfamily protein	Yes	No	No	No	No
Os01g0183300	Endonuclease/exonuclease/phosphatase domain containing protein.	AT1G71710.1	DNAse I-like superfamily protein	Yes	No	No	No	No
Os01g0183400	Histone-fold domain containing protein.	AT5G43250.1	nuclear factor Y, subunit C13	No	No	No	No	No
Os01g0183500	Cytochrome P450 family protein.	AT1G64940.1	cytochrome P450, family 87, subfamily A, polypeptide 6	No	No	No	No	No
Os01g0183600	Cytochrome P450 family protein.	AT4G39490.1	cytochrome P450, family 96, subfamily A, polypeptide 10	Yes	No	No	No	No
Os01g0183633	Similar to predicted protein.	AT5G57060.1		Yes	No	No	No	No
Os01g0183800	Cyclin-like F-box domain containing protein.	AT4G17565.1	F-box family protein with a domain of unknown function (DUF295)	Yes	No	No	No	No
Os01g0183850	Conserved hypothetical protein.	AT5G01550.1	lectin receptor kinase a4.1	No	No	No	No	No
Os01g0183950	Hypothetical protein.	AT1G72900.1	Toll-Interleukin-Resistance (TIR) domain-containing protein	No	No	No	No	No
Os01g0184000	NUC156 family protein.	AT5G11010.2	Pre-mRNA cleavage complex II protein family	Yes	No	No	No	No
Os01g0184050	Hypothetical protein.	AT1G55860.1	ubiquitin-protein ligase 1	No	No	No	No	No
Os01g0184100	Similar to 17.5 kDa class II heat shock protein.	AT5G12020.1	17.6 kDa class II heat shock protein	No	No	No	No	No
Os01g0184200	Similar to OSIGBa0132G14.1 protein.	AT5G26260.1	TRAF-like family protein	Yes	Yes	Yes	Yes	No
Os01g0184500	DEAD-like helicase, N-terminal domain containing protein.	AT4G09730.1	RH39	Yes	Yes	No	No	No
Os01g0184700	Conserved hypothetical protein.	AT1G71780.1		Yes	No	No	No	No
Os01g0184800	Thioredoxin fold domain containing protein.	AT5G14240.1	Thioredoxin superfamily protein	Yes	No	No	No	No
Os01g0184900	Similar to SSRP1 protein.	AT3G28730.1	high mobility group	Yes	No	No	No	No
Os01g0185000	Hypothetical conserved gene.			No	No	No	No	No
Os01g0185100	Similar to predicted protein.	AT1G27000.1	Protein of unknown function (DUF1664)	No	No	No	No	No
Os01g0185200	Similar to glutaminyl-tRNA synthetase.	AT1G25350.2	glutamine-tRNA ligase, putative / glutaminyl-tRNA synthetase, putative / GlnRS, putative	Yes	No	No	No	No
Os01g0185250	Hypothetical gene.	AT1G33250.1	Protein of unknown function (DUF604)	No	No	No	No	No
Os01g0185300	Transferase family protein.	AT3G62160.1	HXXXD-type acyl-transferase family protein	Yes	Yes	No	No	No
Os01g0185350	Non-protein coding transcript.			Yes	No	No	No	No
Os01g0185400	WD40 repeat domain containing protein.	AT1G49040.1	stomatal cytokinesis defective / SCD1 protein (SCD1)	Yes	No	No	No	No
Os01g0185500	Protein of unknown function DUF1637 domain containing protein.	AT5G39890.1	Protein of unknown function (DUF1637)	Yes	No	No	No	No
Os01g0185900	Similar to WRKY 1 (Fragment).	AT5G15130.1	WRKY DNA-binding protein 72	Yes	No	No	No	No
Os01g0186000	Similar to WRKY transcription factor 10.	AT5G64810.1	WRKY DNA-binding protein 51	No	No	No	No	No
Os01g0186200	Similar to Phototropin.	AT2G02710.1	PAS/LOV protein B	Yes	No	No	No	No
Os01g0186400	Hypothetical conserved gene.	AT5G56800.1	Protein with RNI-like/FBD-like domains	Yes	No	No	No	No
Os01g0186600	Conserved hypothetical protein.	AT1G10050.1	glycosyl hydrolase family 10 protein / carbohydrate-binding domain-containing protein	Yes	Yes	No	No	No
Os01g0186700	Similar to Protein kinase GhCLK1 (Fragment).	AT4G33080.1	AGC (cAMP-dependent, cGMP-dependent and protein kinase C) kinase family protein	Yes	No	No	No	No
Os01g0186900	Similar to cDNA clone:001-117-G12, full insert sequence.	AT5G12010.1		Yes	No	No	No	No
Os01g0186950	Hypothetical protein.	AT1G17430.1	alpha/beta-Hydrolases superfamily protein	Yes	No	No	No	No
Os01g0187000	Conserved hypothetical protein.	AT5G08695.1	RNA-binding (RRM/RBD/RNP motifs) family protein	Yes	No	No	No	No
Os01g0187200	Non-protein coding transcript.	AT5G26147.1	MIR156F; miRNA	No	No	No	No	No
Os01g0187300	Hypothetical conserved gene.			Yes	No	No	No	No
Os01g0187350	Hypothetical gene.	AT1G72390.1		No	No	No	No	No
Os01g0187400	Similar to glycine-rich protein.	AT5G11700.2		Yes	No	No	No	No
Os01g0187500	WD40 repeat domain containing protein.	AT5G51980.2	Transducin/WD40 repeat-like superfamily protein	Yes	No	No	No	No
Os01g0187600	Similar to Cytokinin dehydrogenase 1.	AT1G75450.1	cytokinin oxidase 5	No	No	No	No	No
Os01g0187900	Similar to Transcription factor MYBS2.	AT5G47390.1	myb-like transcription factor family protein	Yes	No	No	No	No
Os01g0188100	Isopenicillin N synthase family protein.	AT1G35190.1	2-oxoglutarate (2OG) and Fe(II)-dependent oxygenase superfamily protein	Yes	No	No	No	No
Os01g0188200	Conserved hypothetical protein.	AT4G20060.1	ARM repeat superfamily protein	Yes	No	No	No	No
Os01g0188400	NADP-dependent malic enzyme, chloroplast precursor (EC 1.1.1.40) (NADP-ME).	AT1G79750.1	NADP-malic enzyme 4	Yes	Yes	No	No	No
Os01g0188525	Hypothetical gene.	AT4G23640.1	Potassium transporter family protein	No	No	No	No	No
Os01g0188900	Similar to Ankyrin-like protein-like protein.	AT4G19150.1	Ankyrin repeat family protein	Yes	Yes	Yes	Yes	No
Os01g0189100	Ankyrin domain containing protein.	AT3G04710.1	ankyrin repeat family protein	Yes	Yes	Yes	Yes	No
Os01g0189700	Similar to cDNA clone:001-031-C06, full insert sequence.	AT3G54030.1	Protein kinase protein with tetratricopeptide repeat domain	Yes	Yes	Yes	Yes	No
Os01g0189800	Protein of unknown function DUF1618 domain containing protein.	AT1G52620.1	Pentatricopeptide repeat (PPR) superfamily protein	Yes	Yes	Yes	Yes	No
Os01g0190000	Similar to oxidoreductase.	AT3G21360.1	2-oxoglutarate (2OG) and Fe(II)-dependent oxygenase superfamily protein	Yes	No	No	No	No
Os01g0190300	Similar to Auxin-responsive protein IAA26 (Indoleacetic acid-induced protein 26) (Phytochrome-associated protein 1).	AT3G16500.1	phytochrome-associated protein 1	Yes	Yes	No	No	No
Os01g0190400	Similar to Hexokinase.	AT4G29130.1	hexokinase 1	Yes	No	No	No	No
Os01g0190500	IQ calmodulin-binding region domain containing protein.	AT3G16490.1	IQ-domain 26	No	No	No	No	No
Os01g0191000	Similar to H0717B12.1 protein.	AT4G04190.1		No	No	No	No	No
Os01g0191100	Similar to Acidic ribosomal protein P2a-4 (Fragment).	AT3G44590.2	60S acidic ribosomal protein family	Yes	No	No	No	No
Os01g0191150	Similar to profilin-5.	AT2G19770.1	profilin 5	No	No	No	No	No
Os01g0191200	Similar to Acid phosphatase.	AT4G29260.1	HAD superfamily, subfamily IIIB acid phosphatase	Yes	Yes	No	No	No
Os01g0191300	Similar to NAC-type transcription factor.	AT4G29230.1	NAC domain containing protein 75	Yes	No	No	No	No
Os01g0191400	Hypothetical protein.	AT5G48450.1	SKU5 similar 3	Yes	No	No	No	No
Os01g0191500	Similar to Mitochondrial processing peptidase.	AT1G51980.1	Insulinase (Peptidase family M16) protein	Yes	No	No	No	No
Os01g0191700	Similar to Pyrophosphate-fructose-6-phosphate 1-phosphotransferase-like protein (Pyrophosphate-dependent phosphofructo-1-kinase-like protein).	AT4G26270.1	phosphofructokinase 3	Yes	No	No	No	No
Os01g0191800	Similar to Aurora kinase.	AT4G32830.1	ataurora1	No	No	No	No	No
Os01g0191900	Similar to Blind.	AT2G36890.1	Duplicated homeodomain-like superfamily protein	Yes	No	No	No	No
Os01g0192000	Similar to Zinc finger transcription factor.	AT2G19810.1	CCCH-type zinc finger family protein	Yes	Yes	Yes	Yes	No
Os01g0192101	Hypothetical protein.	AT1G64255.1	MuDR family transposase	Yes	No	No	No	No
Os01g0192300	Similar to I-box binding factor (Fragment).	AT5G47390.1	myb-like transcription factor family protein	Yes	No	No	No	No
Os01g0192401	Hypothetical gene.	AT3G05160.1	Major facilitator superfamily protein	No	No	No	No	No
Os01g0192500	Similar to H0525G02.3 protein.	AT5G19090.1	Heavy metal transport/detoxification superfamily protein	No	No	No	No	No
Os01g0192550	Conserved hypothetical protein.	AT4G23440.1	Disease resistance protein (TIR-NBS class)	Yes	No	No	No	No
Os01g0192600	Ndr family protein.	AT5G56750.1	N-MYC downregulated-like 1	Yes	No	No	No	No
Os01g0192700	Non-protein coding transcript.			Yes	No	No	No	No
Os01g0192900	1-aminocyclopropane-1-carboxylate synthase family protein.	AT4G26200.1	1-amino-cyclopropane-1-carboxylate synthase 7	No	No	No	No	No
Os01g0193250	Hypothetical gene.			No	No	No	No	No
Os01g0193400	TNFR/CD27/30/40/95 cysteine-rich region domain containing protein.	AT5G39200.1		No	No	No	No	No
Os01g0193500	Conserved hypothetical protein.	AT4G29420.1	F-box/RNI-like superfamily protein	Yes	No	No	No	No
Os01g0193600	Methyltransferase small domain containing protein.	AT3G21300.1	RNA methyltransferase family protein	Yes	No	No	No	No
Os01g0193700	Hypothetical protein.			Yes	No	No	No	No
Os01g0193900	Homeodomain-like domain containing protein.	AT3G05380.2	DIRP ;Myb-like DNA-binding domain	Yes	No	No	No	No
Os01g0194000	Conserved hypothetical protein.	AT3G11760.1		Yes	No	No	No	No
Os01g0194200	IQ calmodulin-binding region domain containing protein.	AT2G26180.1	IQ-domain 6	No	No	No	No	No
Os01g0194300	Similar to NPR1.	AT1G64280.1	regulatory protein (NPR1)	Yes	Yes	No	No	No
Os01g0194600	Thioredoxin fold domain containing protein.	AT5G11930.1	Thioredoxin superfamily protein	Yes	Yes	No	No	No
Os01g0195000	Zinc finger, C2H2-type domain containing protein.	AT1G55110.1	indeterminate(ID)-domain 7	Yes	No	No	No	No
Os01g0195066	Non-protein coding transcript.			No	No	No	No	No
Os01g0195100	Non-protein coding transcript.			No	No	No	No	No
Os01g0195200	Similar to Serine/threonine-protein kinase PBS1 (EC 2.7.1.37) (AvrPphB susceptible protein 1).	AT5G56890.1	Protein kinase superfamily protein	No	No	No	No	No
Os01g0195300	Hypothetical conserved gene.	AT5G56880.1		No	No	No	No	No
Os01g0195400	Harpin-induced 1 domain containing protein.	AT5G11890.1		Yes	No	No	No	No
Os01g0195500	Translation initiation factor SUI1 domain containing protein.	AT5G11900.1	Translation initiation factor SUI1 family protein	Yes	No	No	No	No
Os01g0195700	Hypothetical conserved gene.	AT4G18180.1	Pectin lyase-like superfamily protein	No	No	No	No	No
Os01g0195801	Hypothetical conserved gene.	AT1G63650.1	basic helix-loop-helix (bHLH) DNA-binding superfamily protein	No	No	No	No	No
Os01g0196133	Similar to H0315A08.1 protein.	AT5G44830.1	Pectin lyase-like superfamily protein	No	No	No	No	No
Os01g0196300	Helix-loop-helix DNA-binding domain containing protein.	AT5G56960.1	basic helix-loop-helix (bHLH) DNA-binding family protein	Yes	No	No	No	No
Os01g0196500	Prenylated rab acceptor PRA1 family protein.	AT1G55190.1	PRA1 (Prenylated rab acceptor) family protein	Yes	No	No	No	No
Os01g0196600	Similar to 260 kDa major acidic fibroblast growth factor-stimulated phosphoprotein (Fragment).	AT4G29680.1	Alkaline-phosphatase-like family protein	Yes	No	No	No	No
Os01g0196800	Hypothetical protein.	ATMG00820.1	Reverse transcriptase (RNA-dependent DNA polymerase)	Yes	No	No	No	No
Os01g0197100	Similar to Cytochrome P450 90C1 (EC 1.14.-.-) (ROTUNDIFOLIA3).	AT3G13730.1	cytochrome P450, family 90, subfamily D, polypeptide 1	Yes	Yes	No	No	No
Os01g0197150	Hypothetical protein.	AT4G24860.1	P-loop containing nucleoside triphosphate hydrolases superfamily protein	Yes	No	No	No	No
Os01g0197200	Similar to predicted protein.	AT1G55150.1	DEA(D/H)-box RNA helicase family protein	Yes	No	No	No	No
Os01g0197350	Hypothetical genes.	AT1G10320.1	Zinc finger C-x8-C-x5-C-x3-H type family protein	Yes	No	No	No	No
Os01g0197400	Conserved hypothetical protein.	AT1G17665.1		Yes	No	No	No	No
Os01g0197450	Pentatricopeptide repeat domain containing protein.	AT1G17630.1	Pentatricopeptide repeat (PPR-like) superfamily protein	Yes	No	No	No	No
Os01g0197500	Similar to predicted protein.	AT5G11870.2	Alkaline phytoceramidase (aPHC)	Yes	No	No	No	No
Os01g0197700	Similar to Cytokinin dehydrogenase 2.	AT5G56970.1	cytokinin oxidase 3	No	No	No	No	No
Os01g0197900	RNA-dependent RNA polymerase, eukaryotic-type domain containing protein.	AT3G47450.1	P-loop containing nucleoside triphosphate hydrolases superfamily protein	Yes	No	No	No	No
Os01g0198000	RNA-dependent RNA polymerase, eukaryotic-type domain containing protein.	AT2G19910.1	RNA-dependent RNA polymerase family protein	Yes	Yes	Yes	Yes	No
Os01g0198100	RNA-dependent RNA polymerase, eukaryotic-type domain containing protein.	AT1G11450.2	nodulin MtN21 /EamA-like transporter family protein	Yes	Yes	No	No	No
Os01g0198200	Similar to Casein kinase-like protein.	AT2G25760.2	Protein kinase family protein	Yes	No	No	No	No
Os01g0198250	Hypothetical gene.	AT3G04490.1		No	No	No	No	No
Os01g0198500	Conserved hypothetical protein.	AT1G52140.1		No	No	No	No	No
Os01g0198702	Conserved hypothetical protein.			Yes	No	No	No	No
Os01g0198900	Polyketide cyclase/dehydrase domain containing protein.	AT4G32870.1	Polyketide cyclase/dehydrase and lipid transport superfamily protein	Yes	Yes	No	No	No
Os01g0199300	Similar to lachrymatory factor synthase.	AT1G70850.1	MLP-like protein 34	No	No	No	No	No
Os01g0199400	Alpha/beta hydrolase family protein.	AT5G11650.1	alpha/beta-Hydrolases superfamily protein	Yes	No	No	No	No
Os01g0199550	Non-protein coding transcript.			Yes	No	No	No	No
Os01g0199700	Protein of unknown function DUF1677, plant domain containing protein.	AT5G25840.1	Protein of unknown function (DUF1677)	Yes	No	No	No	No
Os01g0199900	Similar to Phosphoribosylaminoimidazole carboxylase catalytic subunit (EC 4.1.1.21) (AIR carboxylase) (AIRC).	AT2G37690.1	phosphoribosylaminoimidazole carboxylase, putative / AIR carboxylase, putative	Yes	No	No	No	No
Os01g0199950	Hypothetical gene.	AT5G65950.1		Yes	No	No	No	No
Os01g0200000	Similar to autophagocytosis protein AUT1-like [Oryza sativa (japonica cultivar-group)].	AT5G61500.1	autophagy 3 (APG3)	Yes	No	No	No	No
Os01g0200150	Hypothetical gene.	AT4G16660.1	heat shock protein 70 (Hsp 70) family protein	Yes	No	No	No	No
Os01g0200200	Protein of unknown function DUF1677, plant domain containing protein.	AT2G25780.1	Protein of unknown function (DUF1677)	No	No	No	No	No
Os01g0200300	Similar to Homeobox-leucine zipper protein HOX29.	AT1G52150.2	Homeobox-leucine zipper family protein / lipid-binding START domain-containing protein	Yes	No	No	No	No
Os01g0200350	Hypothetical protein.	AT5G37800.1	RHD SIX-LIKE 1	Yes	No	No	No	No
Os01g0200400	Thioredoxin domain 2 containing protein.	AT5G11640.1	Thioredoxin superfamily protein	Yes	No	No	No	No
Os01g0200500	MPPN family protein.	AT3G16310.1	mitotic phosphoprotein N' end (MPPN) family protein	Yes	No	No	No	No
Os01g0200600	Similar to Avr9/Cf-9 rapidly elicited protein 111A.	AT5G11590.1	Integrase-type DNA-binding superfamily protein	No	No	No	No	No
Os01g0200700	Similar to Metallothionein-like protein type 3 (MT-3) (MWMT3).	AT3G15353.1	metallothionein 3	Yes	No	No	No	No
Os01g0200950	Non-protein coding transcript.			Yes	No	No	No	No
Os01g0201000	Similar to protein kinase family protein.	AT1G53050.1	Protein kinase superfamily protein	Yes	No	No	No	No
Os01g0201100	Similar to xylosyltransferase oxt.	AT3G15350.1	Core-2/I-branching beta-1,6-N-acetylglucosaminyltransferase family protein	Yes	No	No	No	No
Os01g0201200	Similar to Protein kinase.	AT5G58950.1	Protein kinase superfamily protein	Yes	No	No	No	No
Os01g0201250	Similar to DNA-binding WRKY.	AT1G28280.1	VQ motif-containing protein	No	No	No	No	No
Os01g0201275	Conserved hypothetical protein.	AT4G32910.1		No	No	No	No	No
Os01g0201300	Non-protein coding transcript.			No	No	No	No	No
Os01g0201400	Rapid ALkalinization Factor family protein.	AT4G15800.1	ralf-like 33	No	No	No	No	No
Os01g0201500	Similar to early nodulin 20.	AT4G32490.1	early nodulin-like protein 4	No	No	No	No	No
Os01g0201600	Virulence factor, pectin lyase fold family protein.	AT2G42840.1	protodermal factor 1	No	No	No	No	No
Os01g0201700	Similar to M23 protein (Fragment).	AT4G18960.1	K-box region and MADS-box transcription factor family protein	No	No	No	No	No
Os01g0201750	Non-protein coding transcript.			Yes	No	No	No	No
Os01g0201800	Hypothetical conserved gene.	AT3G58770.1		Yes	No	No	No	No
Os01g0201850	Hypothetical conserved gene.	AT1G10000.1	Ribonuclease H-like superfamily protein	Yes	No	No	No	No
Os01g0201900	Conserved hypothetical protein.	AT5G56250.2	hapless 8	Yes	No	No	No	No
Os01g0202500	Similar to B-box zinc finger family protein.	AT1G78600.2	light-regulated zinc finger protein 1	Yes	No	No	No	No
Os01g0202601	Conserved hypothetical protein.	AT2G42810.2	protein phosphatase 5.2	No	No	No	No	No
Os01g0202700	Similar to Flowering locus T3.	AT1G65480.1	PEBP (phosphatidylethanolamine-binding protein) family protein	No	No	No	No	No
Os01g0202800	Similar to NOD26-like membrane integral protein ZmNIP1-1.	AT4G18910.1	NOD26-like intrinsic protein 1;2	Yes	No	No	No	No
Os01g0203000	BZR1, transcriptional repressor family protein.	AT1G78700.1	BES1/BZR1 homolog 4	Yes	No	No	No	No
Os01g0203300	Conserved hypothetical protein.	AT1G53460.1		Yes	No	No	No	No
Os01g0203400	Hypothetical protein.	AT5G24230.1	Lipase class 3-related protein	Yes	No	No	No	No
Os01g0203800	Protein of unknown function DUF641, plant domain containing protein.	AT1G53380.1	Plant protein of unknown function (DUF641)	Yes	No	No	No	No
Os01g0203900	Hypothetical protein.	AT5G10370.1	helicase domain-containing protein / IBR domain-containing protein / zinc finger protein-related	Yes	Yes	No	No	No
Os01g0204000	DNA polymerase subunit Cdc27 domain containing protein.	AT1G78650.1	DNA-directed DNA polymerases	Yes	No	No	No	No
Os01g0205100	WD40 repeat-like domain containing protein.	AT5G45760.1	Transducin/WD40 repeat-like superfamily protein	Yes	No	No	No	No
Os01g0205200	Pentatricopeptide repeat domain containing protein.	AT4G18750.1	Pentatricopeptide repeat (PPR) superfamily protein	Yes	No	No	No	No
Os01g0205300	Similar to rho termination factor, N-terminal domain containing protein.	AT4G18740.1	Rho termination factor	Yes	No	No	No	No
Os01g0205401	Non-protein coding transcript.			No	No	No	No	No
Os01g0205500	Similar to 60S ribosomal protein L11-2 (L16). Splice isoform 2.	AT5G45775.2	Ribosomal L5P family protein	Yes	No	No	No	No
Os01g0205550	Non-protein coding transcript.			Yes	No	No	No	No
Os01g0205600	Crotonase, core domain containing protein.	AT4G14440.1	3-hydroxyacyl-CoA dehydratase 1	Yes	No	No	No	No
Os01g0205700	Similar to Shaggy-like kinase (Fragment).	AT1G06390.1	GSK3/SHAGGY-like protein kinase 1	Yes	No	No	No	No
Os01g0205800	Non-protein coding transcript.			Yes	No	No	No	No
Os01g0205900	Similar to Class III peroxidase GvPx2b (Fragment).	AT5G05340.1	Peroxidase superfamily protein	No	No	No	No	No
Os01g0206200	Conserved hypothetical protein.	AT3G02260.1	auxin transport protein (BIG)	Yes	No	No	No	No
Os01g0206300	Similar to CBL-interacting protein kinase 18.	AT4G18700.1	CBL-interacting protein kinase 12	No	No	No	No	No
Os01g0206600	Conserved hypothetical protein.	AT1G16916.1		Yes	No	No	No	No
Os01g0206650	Hypothetical protein.	AT5G23110.1	Zinc finger, C3HC4 type (RING finger) family protein	No	No	No	No	No
Os01g0206700	Similar to Serine/threonine protein kinase (CBL-interacting protein kinase 20).	AT5G45820.1	CBL-interacting protein kinase 20	Yes	Yes	No	No	No
Os01g0206800	Protein kinase, core domain containing protein.	AT4G18640.1	Leucine-rich repeat protein kinase family protein	No	No	No	No	No
Os01g0207001	Hypothetical protein.	AT3G14810.1	mechanosensitive channel of small conductance-like 5	Yes	No	No	No	No
Os01g0207200	Similar to Peptide-N4-(N-acetyl-beta-glucosaminyl)asparagine amidase A (EC 3.5.1.52) (PNGase A) (Glycopeptide N-glycosidase) (N-glycanase) [Contains: Peptide-N4-(N-acetyl-beta-glucosaminyl)asparagine amidase A light chain (PNGase A small chain) (PNGase A subunit B); Peptide-N4- (N-acetyl-beta-glucosaminyl)asparagine amidase A heavy chain (PNGase A large chain) (PNGase A subunit A)].	AT3G14920.1	Peptide-N4-(N-acetyl-beta-glucosaminyl)asparagine amidase A protein	Yes	No	No	No	No
Os01g0207300	Similar to S-adenosylmethionine synthetase 1 (EC 2.5.1.6) (Methionine adenosyltransferase 1) (AdoMet synthetase 1). Splice isoform 2.	AT1G02500.1	S-adenosylmethionine synthetase 1	No	No	No	No	No
Os01g0207400	Similar to peptide-N4-asparagine amidase A.	AT1G19900.1	glyoxal oxidase-related protein	Yes	No	No	No	No
Os01g0207500	Hypothetical protein.	AT3G55600.1	Membrane fusion protein Use1	No	No	No	No	No
Os01g0207600	Similar to peptide-N4-asparagine amidase A.	AT3G24090.1	glutamine-fructose-6-phosphate transaminase (isomerizing)s;sugar binding;transaminases	No	No	No	No	No
Os01g0207700	Drug/metabolite transporter domain containing protein.	AT4G16620.1	nodulin MtN21 /EamA-like transporter family protein	No	No	No	No	No
Os01g0207900	Similar to nodulin-like protein.	AT5G64700.1	nodulin MtN21 /EamA-like transporter family protein	No	No	No	No	No
Os01g0208000	Protein of unknown function DUF6, transmembrane domain containing protein.	AT5G46110.4	Glucose-6-phosphate/phosphate translocator-related	No	No	No	No	No
Os01g0208400	Similar to peptide-N4-asparagine amidase A.	AT3G14920.1	Peptide-N4-(N-acetyl-beta-glucosaminyl)asparagine amidase A protein	Yes	No	No	No	No
Os01g0208600	Actin-binding WH2 domain containing protein.	AT2G38440.1	SCAR homolog 2	Yes	No	No	No	No
Os01g0208700	Similar to Phosphoenolpyruvate carboxylase (Fragment).	AT3G14940.1	phosphoenolpyruvate carboxylase 3	Yes	No	No	No	No
Os01g0208800	Similar to Phosphoenolpyruvate carboxylase (Fragment).	AT1G44160.1	HSP40/DnaJ peptide-binding protein	No	No	No	No	No
Os01g0209000	Alg9-like mannosyltransferase family protein.	AT1G16900.1	Alg9-like mannosyltransferase family	Yes	No	No	No	No
Os01g0209150	Hypothetical gene.	AT3G55160.1		Yes	Yes	Yes	Yes	No
Os01g0209200	Similar to 14-3-3 protein 7.	AT1G26480.1	general regulatory factor 12	Yes	No	No	No	No
Os01g0209300	Non-protein coding transcript.			Yes	No	No	No	No
Os01g0209400	Nucleotide-binding, alpha-beta plait domain containing protein.	AT3G14450.1	CTC-interacting domain 9	Yes	No	No	No	No
Os01g0209500	Zinc finger, RING-type domain containing protein.	AT3G45630.1	RNA binding (RRM/RBD/RNP motifs) family protein	No	No	No	No	No
Os01g0209566	Hypothetical protein.	AT1G28190.1		No	No	No	No	No
Os01g0209700	Similar to GA 2-oxidase 5.	AT1G78440.1	Arabidopsis thaliana gibberellin 2-oxidase 1	No	No	No	No	No
Os01g0209750	Hypothetical protein.	AT5G64200.1	ortholog of human splicing factor SC35	No	No	No	No	No
Os01g0209800	Similar to Cationic amino acid transporter (Fragment).	AT2G34960.1	cationic amino acid transporter 5	Yes	Yes	No	No	No
Os01g0209901	Hypothetical protein.	AT5G10030.1	TGACG motif-binding factor 4	Yes	No	No	No	No
Os01g0210200	Similar to Myb-like DNA-binding domain containing protein, expressed.	AT5G67300.1	myb domain protein r1	No	No	No	No	No
Os01g0210300	Conserved hypothetical protein.	AT1G78430.1	ROP interactive partner 2	No	No	No	No	No
Os01g0210400	Protein of unknown function DUF616 domain containing protein.	AT5G46220.1	Protein of unknown function (DUF616)	No	No	No	No	No
Os01g0210500	Similar to SOUL-like protein.	AT1G17100.1	SOUL heme-binding family protein	Yes	No	No	No	No
Os01g0210550	Hypothetical gene.	AT3G47080.1	Tetratricopeptide repeat (TPR)-like superfamily protein	Yes	No	No	No	No
Os01g0210600	Protein of unknown function DUF538 family protein.	AT5G46230.1	Protein of unknown function, DUF538	Yes	No	No	No	No
Os01g0210700	Similar to Potassium channel (Fragment).	AT5G46240.1	potassium channel in Arabidopsis thaliana 1	Yes	No	No	No	No
Os01g0210750	Hypothetical protein.	AT2G05320.1	beta-1,2-N-acetylglucosaminyltransferase II	Yes	No	No	No	No
Os01g0210800	Conserved hypothetical protein.	AT5G33280.1	Voltage-gated chloride channel family protein	Yes	No	No	No	No
Os01g0210900	Cytochrome P450 family protein.	AT2G32440.1	ent-kaurenoic acid hydroxylase 2	No	No	No	No	No
Os01g0211000	Cytochrome P450 family protein.	AT2G29090.1	cytochrome P450, family 707, subfamily A, polypeptide 2	No	No	No	No	No
Os01g0211200	Cytochrome P450 family protein.	AT2G34500.1	cytochrome P450, family 710, subfamily A, polypeptide 1	No	No	No	No	No
Os01g0211400	Non-protein coding transcript.			No	No	No	No	No
Os01g0211600	Cytochrome P450 family protein.	AT5G36110.1	cytochrome P450, family 716, subfamily A, polypeptide 1	Yes	No	No	No	No
Os01g0211800	Similar to VirE2-interacting protein VIP1.	AT3G58120.1	Basic-leucine zipper (bZIP) transcription factor family protein	No	No	No	No	No
Os01g0212000	Hypothetical protein.	AT4G17140.3	pleckstrin homology (PH) domain-containing protein	No	No	No	No	No
Os01g0212100	DEAD-like helicase, N-terminal domain containing protein.	AT4G18465.1	RNA helicase family protein	Yes	No	No	No	No
Os01g0212400	EF-Hand type domain containing protein.	AT1G53210.1	sodium/calcium exchanger family protein / calcium-binding EF hand family protein	Yes	No	No	No	No
Os01g0212500	Conserved hypothetical protein.	AT4G27330.1	sporocyteless (SPL)	No	No	No	No	No
Os01g0212700	Similar to RING-H2 finger protein ATL2K.	AT4G10150.1	RING/U-box superfamily protein	No	No	No	No	No
Os01g0212900	Hypothetical conserved gene.	AT4G33430.2	BRI1-associated receptor kinase	No	No	No	No	No
Os01g0213100	Similar to Zinc finger, C3HC4 type family protein.	AT2G35000.1	RING/U-box superfamily protein	No	No	No	No	No
Os01g0213300	Transcription factor, MADS-box domain containing protein.			No	No	No	No	No
Os01g0213350	Hypothetical gene.	AT5G56440.1	F-box/RNI-like/FBD-like domains-containing protein	Yes	Yes	No	No	No
Os01g0213400	Zinc finger, RING/FYVE/PHD-type domain containing protein.	AT2G42360.1	RING/U-box superfamily protein	Yes	No	No	No	No
Os01g0213800	Similar to Transcription factor PCF5.	AT3G15030.1	TCP family transcription factor 4	Yes	No	No	No	No
Os01g0214001	Hypothetical protein.	AT5G45240.1	Disease resistance protein (TIR-NBS-LRR class)	No	No	No	No	No
Os01g0214200	Esterase, SGNH hydrolase-type, subgroup domain containing protein.	AT5G45920.1	SGNH hydrolase-type esterase superfamily protein	Yes	No	No	No	No
Os01g0214300	Conserved hypothetical protein.	AT5G65630.1	global transcription factor group E7	Yes	No	No	No	No
Os01g0214400	Similar to predicted protein.	AT1G06240.1	Protein of unknown function DUF455	Yes	Yes	Yes	Yes	No
Os01g0214500	Conserved hypothetical protein.	AT2G31090.1		No	No	No	No	No
Os01g0214600	Lipase, GDSL domain containing protein.	AT1G71120.1	GDSL-motif lipase/hydrolase 6	Yes	No	No	No	No
Os01g0214800	Lipase, GDSL domain containing protein.	AT3G50400.1	GDSL-like Lipase/Acylhydrolase superfamily protein	Yes	No	No	No	No
Os01g0214901	Hypothetical protein.	AT4G19530.1	disease resistance protein (TIR-NBS-LRR class) family	No	No	No	No	No
Os01g0215000	Lipase, GDSL domain containing protein.	AT2G04570.1	GDSL-like Lipase/Acylhydrolase superfamily protein	No	No	No	No	No
Os01g0215100	Similar to scpl50 (serine carboxypeptidase-like 50); serine-type carboxypeptidase.	AT1G15000.1	serine carboxypeptidase-like 50	No	No	No	No	No
Os01g0215500	Similar to esterase.	AT5G14210.1	Leucine-rich repeat protein kinase family protein	Yes	No	No	No	No
Os01g0215700	Esterase, SGNH hydrolase-type domain containing protein.	AT5G45910.1	GDSL-like Lipase/Acylhydrolase superfamily protein	No	No	No	No	No
Os01g0215725	Hypothetical protein.	AT1G56130.1	Leucine-rich repeat transmembrane protein kinase	No	No	No	No	No
Os01g0215750	Hypothetical gene.	AT3G54660.1	glutathione reductase	No	No	No	No	No
Os01g0216000	Lipase, GDSL domain containing protein.	AT3G27950.1	GDSL-like Lipase/Acylhydrolase superfamily protein	No	No	No	No	No
Os01g0216150	Hypothetical protein.	AT3G57660.1	nuclear RNA polymerase A1	No	No	No	No	No
Os01g0216300	Lipase, GDSL domain containing protein.	AT4G01130.1	GDSL-like Lipase/Acylhydrolase superfamily protein	No	No	No	No	No
Os01g0216350	Hypothetical protein.	AT3G24500.1	multiprotein bridging factor 1C	No	No	No	No	No
Os01g0216400	Lipase, GDSL domain containing protein.	AT5G45910.1	GDSL-like Lipase/Acylhydrolase superfamily protein	No	No	No	No	No
Os01g0216500	Lipase, GDSL domain containing protein.	AT1G09390.1	GDSL-like Lipase/Acylhydrolase superfamily protein	No	No	No	No	No
Os01g0216600	Hypothetical protein.	AT1G63150.1	Tetratricopeptide repeat (TPR)-like superfamily protein	No	No	No	No	No
Os01g0216900	Lipase, GDSL domain containing protein.	AT5G03980.1	SGNH hydrolase-type esterase superfamily protein	No	No	No	No	No
Os01g0216951	Non-protein coding transcript.			No	No	No	No	No
Os01g0217000	Protein of unknown function DUF231, plant domain containing protein.	AT1G29050.1	TRICHOME BIREFRINGENCE-LIKE 38	No	No	No	No	No
Os01g0217050	Hypothetical protein.	AT2G25660.1	embryo defective 2410	No	No	No	No	No
Os01g0217100	Conserved hypothetical protein.	AT4G08700.1	Drug/metabolite transporter superfamily protein	No	No	No	No	No
Os01g0217400	Conserved hypothetical protein.	AT5G38530.1	tryptophan synthase beta type 2	No	No	No	No	No
Os01g0217500	ThiJ/PfpI domain containing protein.	AT2G38860.2	Class I glutamine amidotransferase-like superfamily protein	Yes	No	No	No	No
Os01g0217800	ThiJ/PfpI domain containing protein.	AT1G53280.1	Class I glutamine amidotransferase-like superfamily protein	Yes	No	No	No	No
Os01g0217900	Hypothetical conserved gene.			Yes	No	No	No	No
Os01g0218032	Similar to Repressor of silencing 1.	AT2G36490.1	demeter-like 1	Yes	No	No	No	No
Os01g0218100	Helix-loop-helix DNA-binding domain containing protein.	AT2G40200.1	basic helix-loop-helix (bHLH) DNA-binding superfamily protein	Yes	Yes	No	No	No
Os01g0218200	Thioredoxin domain 2 containing protein.	AT2G42580.1	tetratricopetide-repeat thioredoxin-like 3	No	No	No	No	No
Os01g0218350	Hypothetical protein.	AT3G49050.1	alpha/beta-Hydrolases superfamily protein	Yes	No	No	No	No
Os01g0218500	Similar to ZCN14 protein.	AT1G65480.1	PEBP (phosphatidylethanolamine-binding protein) family protein	Yes	No	No	No	No
Os01g0218700	ABC transporter integral membrane type 1 domain containing protein.	AT1G54350.1	ABC transporter family protein	Yes	No	No	No	No
Os01g0218800	Similar to Trithorax 5 (Fragment).	AT5G53430.1	SET domain group 29	Yes	No	No	No	No
Os01g0218900	Zinc finger, PHD-type domain containing protein.	AT1G05380.1	Acyl-CoA N-acyltransferase with RING/FYVE/PHD-type zinc finger protein	Yes	No	No	No	No
Os01g0219000	Conserved hypothetical protein.	AT3G25545.1		Yes	No	No	No	No
Os01g0219100	SFT2-like family protein.	AT5G24170.1	Got1/Sft2-like vescicle transport protein family	No	No	No	No	No
Os01g0219200	F-box domain, Skp2-like domain containing protein.	AT3G61730.1	reduced male fertility	Yes	No	No	No	No
Os01g0219300	Conserved hypothetical protein.	AT5G03890.1		No	No	No	No	No
Os01g0219500	Plant lipid transfer protein/Par allergen family protein.	AT4G33355.1	Bifunctional inhibitor/lipid-transfer protein/seed storage 2S albumin superfamily protein	No	No	No	No	No
Os01g0219600	Similar to Endo-beta-1,4-glucanase precursor (EC 3.2.1.4).	AT1G64390.1	glycosyl hydrolase 9C2	No	No	No	No	No
Os01g0220100	Similar to Cellulase.	AT2G32990.1	glycosyl hydrolase 9B8	No	No	No	No	No
Os01g0220150	Hypothetical protein.	AT1G79940.1	DnaJ / Sec63 Brl domains-containing protein	No	No	No	No	No
Os01g0220200	Similar to Uncharacterized plant-specific domain TIGR01589 family protein.	AT3G61700.2	Plant protein 1589 of unknown function	Yes	No	No	No	No
Os01g0220300	Translation elongation factor EF1B/ribosomal protein S6 domain containing protein.	AT3G18760.1	Translation elongation factor EF1B/ribosomal protein S6 family protein	Yes	No	No	No	No
Os01g0220400	Hypothetical protein.	AT4G09140.1	MUTL-homologue 1	Yes	No	No	No	No
Os01g0220500	Similar to predicted protein.	AT5G53170.1	FTSH protease 11	No	No	No	No	No
Os01g0220700	Similar to predicted protein.	AT5G53190.1	Nodulin MtN3 family protein	Yes	No	No	No	No
Os01g0220801	Hypothetical protein.	AT3G46870.1	Pentatricopeptide repeat (PPR) superfamily protein	No	No	No	No	No
Os01g0220900	Hypothetical conserved gene.	AT1G72410.2	COP1-interacting protein-related	Yes	No	No	No	No
Os01g0221000	Hypothetical protein.	AT3G03790.3	ankyrin repeat family protein / regulator of chromosome condensation (RCC1) family protein	Yes	No	No	No	No
Os01g0221100	GH3 auxin-responsive promoter family protein.	AT2G46370.4	Auxin-responsive GH3 family protein	Yes	No	No	No	No
Os01g0221300	Conserved hypothetical protein.	AT5G53220.1		Yes	No	No	No	No
Os01g0221400	Conserved hypothetical protein.	AT5G41761.1		Yes	No	No	No	No
Os01g0221500	Protein of unknown function DUF2358 domain containing protein.	AT2G46220.1	Uncharacterized conserved protein (DUF2358)	Yes	No	No	No	No
Os01g0221600	Malate transporter, aliminium toerance domain containing protein.	AT3G18440.1	aluminum-activated malate transporter 9	Yes	Yes	No	No	No
Os01g0221700	Similar to GDT1-like protein 1, chloroplastic.	AT1G64150.1	Uncharacterized protein family (UPF0016)	Yes	No	No	No	No
Os01g0221800	Non-protein coding transcript.			Yes	No	No	No	No
Os01g0221900	Similar to peptidase C45, acyl-coenzyme A/6-aminopenicillanic acid acyl-transferase.	AT5G57880.1	multipolar spindle 1	Yes	No	No	No	No
Os01g0222001	Hypothetical conserved gene.			No	No	No	No	No
Os01g0222300	Conserved hypothetical protein.	AT5G52950.1		No	No	No	No	No
Os01g0222500	Similar to Vacuolar ATP synthase subunit E (EC 3.6.3.14) (V-ATPase E subunit) (Vacuolar proton pump E subunit).	AT4G11150.1	vacuolar ATP synthase subunit E1	Yes	No	No	No	No
Os01g0222600	Conserved hypothetical protein.	AT1G65040.2	RING/U-box superfamily protein	Yes	Yes	No	No	No
Os01g0222700	Protein of unknown function DUF659 domain containing protein.	AT1G79740.1	hAT transposon superfamily	Yes	No	No	No	No
Os01g0222800	Similar to OSIGBa0145C12.7 protein.	AT3G18420.1	Protein prenylyltransferase superfamily protein	No	No	No	No	No
Os01g0222900	Curculin-like (mannose-binding) lectin domain containing protein.	AT1G78820.1	D-mannose binding lectin protein with Apple-like carbohydrate-binding domain	Yes	No	No	No	No
Os01g0223000	Lipase, GDSL domain containing protein.	AT2G27360.1	GDSL-like Lipase/Acylhydrolase superfamily protein	Yes	No	No	No	No
Os01g0223200	Lipase, GDSL domain containing protein.	AT5G45910.1	GDSL-like Lipase/Acylhydrolase superfamily protein	Yes	No	No	No	No
Os01g0223300	Protein of unknown function DUF1677, Oryza sativa domain containing protein.	AT5G61910.1	DCD (Development and Cell Death) domain protein	No	No	No	No	No
Os01g0223500	Similar to Esterase.	AT2G44030.1	Galactose oxidase/kelch repeat superfamily protein	Yes	Yes	No	No	No
Os01g0223600	Similar to Pto kinase interactor 1-like protein.	AT4G23740.1	Leucine-rich repeat protein kinase family protein	Yes	No	No	No	No
Os01g0223700	Bulb-type lectin domain domain containing protein.	AT5G18470.1	Curculin-like (mannose-binding) lectin family protein	Yes	No	No	No	No
Os01g0223800	Hypothetical conserved gene.	AT2G19130.1	S-locus lectin protein kinase family protein	No	No	No	No	No
Os01g0223900	Serine/threonine protein kinase-related domain containing protein.	AT4G21390.1	S-locus lectin protein kinase family protein	No	No	No	No	No
Os01g0224000	Serine/threonine protein kinase-related domain containing protein.	AT4G00340.1	receptor-like protein kinase 4	No	No	No	No	No
Os01g0224100	Similar to DNA binding protein-like protein.	AT4G27950.1	cytokinin response factor 4	Yes	Yes	No	No	No
Os01g0224166	Hypothetical gene.	AT2G40520.1	Nucleotidyltransferase family protein	Yes	No	No	No	No
Os01g0224200	Hypothetical conserved gene.	AT5G53280.1	plastid division1	No	No	No	No	No
Os01g0224300	CHCH domain containing protein.	AT4G23760.1	Cox19-like CHCH family protein	No	No	No	No	No
Os01g0224400	Similar to Mitochondrial carrier protein.	AT2G46320.1	Mitochondrial substrate carrier family protein	Yes	No	No	No	No
Os01g0224500	Conserved hypothetical protein.	AT2G44820.2		Yes	No	No	No	No
Os01g0224700	Flavin monooxygenase-like enzyme, Auxin biosynthesis	AT4G13260.1	Flavin-binding monooxygenase family protein	Yes	No	No	No	No
Os01g0225000	Mitochondrial carrier protein domain containing protein.	AT1G79900.1	Mitochondrial substrate carrier family protein	Yes	No	No	No	No
Os01g0225100	Conserved hypothetical protein.	AT5G58720.1	smr (Small MutS Related) domain-containing protein	Yes	No	No	No	No
Os01g0225200	Similar to predicted protein.	AT5G39960.1	GTP binding;GTP binding	Yes	No	No	No	No
Os01g0225300	Conserved hypothetical protein.	AT5G62650.1	Tic22-like family protein	Yes	No	No	No	No
Os01g0225400	Pyruvate/Phosphoenolpyruvate kinase, catalytic core domain containing protein.	AT4G02260.1	RELA/SPOT homolog 1	Yes	No	No	No	No
Os01g0225500	Similar to 3-methyl-2-oxobutanoate hydroxymethyltransferase.	AT3G61530.1	Phosphoenolpyruvate carboxylase family protein	No	No	No	No	No
Os01g0225550	Hypothetical gene.	AT2G34660.1	multidrug resistance-associated protein 2	No	No	No	No	No
Os01g0225600	Similar to Dehydrin.	AT1G01470.1	Late embryogenesis abundant protein	No	No	No	No	No
Os01g0225700	Hypothetical gene.	AT5G58730.1	pfkB-like carbohydrate kinase family protein	Yes	No	No	No	No
Os01g0226200	Conserved hypothetical protein.	AT1G64080.1		No	No	No	No	No
Os01g0226250	Non-protein coding transcript.			No	No	No	No	No
Os01g0226300	Reticulon family protein.	AT4G23630.1	VIRB2-interacting protein 1	Yes	No	No	No	No
Os01g0226400	ATPase, AAA-type, core domain containing protein.	AT1G64110.2	P-loop containing nucleoside triphosphate hydrolases superfamily protein	No	No	No	No	No
Os01g0226450	Hypothetical protein.	AT1G32950.1	Subtilase family protein	No	No	No	No	No
Os01g0226500	Conserved hypothetical protein.	AT2G46200.1		Yes	No	No	No	No
Os01g0226600	Similar to C4-dicarboxylate transporter/malic acid transport protein.	AT5G24030.1	SLAC1 homologue 3	Yes	Yes	No	No	No
Os01g0226666	Hypothetical protein.	AT2G36030.1		No	No	No	No	No
Os01g0226700	Protein of unknown function DUF623, plant domain containing protein.	AT5G19650.1	ovate family protein 8	No	No	No	No	No
Os01g0227100	Chlorophyll b reductase, Leaf senescence	AT4G13250.1	NAD(P)-binding Rossmann-fold superfamily protein	Yes	No	No	No	No
Os01g0227200	Similar to Somatic embryogenesis receptor kinase-like protein.	AT3G24550.1	proline extensin-like receptor kinase 1	Yes	No	No	No	No
Os01g0227250	Hypothetical gene.	AT5G19150.1	pfkB-like carbohydrate kinase family protein	Yes	No	No	No	No
Os01g0227300	Similar to RAB7D.	AT1G52280.1	RAB GTPase homolog G3D	Yes	No	No	No	No
Os01g0227350	Hypothetical protein.	AT1G21100.1	O-methyltransferase family protein	Yes	Yes	Yes	Yes	No
Os01g0227400	Similar to Cytochrome P450 71A1 (EC 1.14.-.-) (CYPLXXIA1) (ARP-2).	AT1G58265.1	Cytochrome P450 superfamily protein	Yes	No	No	No	No
Os01g0227500	Cytochrome P450 family protein.	AT3G20940.1	cytochrome P450, family 705, subfamily A, polypeptide 30	Yes	No	No	No	No
Os01g0227700	Cytochrome P450 family protein.	AT4G13310.1	cytochrome P450, family 71, subfamily A, polypeptide 20	Yes	Yes	No	No	No
Os01g0227800	Similar to cDNA, clone: J075083L18, full insert sequence.	AT3G48270.1	cytochrome P450, family 71, subfamily A, polypeptide 26	Yes	No	No	No	No
Os01g0228300	Mpv17/PMP22 family protein.	AT3G24570.1	Peroxisomal membrane 22 kDa (Mpv17/PMP22) family protein	Yes	No	No	No	No
Os01g0228400	Pentatricopeptide repeat domain containing protein.	AT5G25630.2	Tetratricopeptide repeat (TPR)-like superfamily protein	Yes	No	No	No	No
Os01g0228450	Hypothetical protein.	AT1G04780.1	Ankyrin repeat family protein	Yes	No	No	No	No
Os01g0228500	Harpin-induced 1 domain containing protein.	AT1G45688.1		No	No	No	No	No
Os01g0228600	Similar to 2-hydroxyacid dehydrogenase (AGR_L_379p).	AT1G79870.1	D-isomer specific 2-hydroxyacid dehydrogenase family protein	Yes	No	No	No	No
Os01g0228800	Conserved hypothetical protein.	AT5G42710.1		Yes	No	No	No	No
Os01g0228901	Hypothetical gene.	AT1G67020.1		Yes	No	No	No	No
Os01g0229000	Similar to Transcription factor myb.	AT4G32730.2	Homeodomain-like protein	Yes	No	No	No	No
Os01g0229100	Similar to Eukaryotic translation initiation factor 3 subunit 6-interacting protein.	AT5G25757.1	RNA polymerase I-associated factor PAF67	Yes	No	No	No	No
Os01g0229200	VHS domain containing protein.	AT4G32760.2	ENTH/VHS/GAT family protein	Yes	No	No	No	No
Os01g0229250	Hypothetical gene.	AT2G36960.3	TSL-kinase interacting protein 1	Yes	No	No	No	No
Os01g0229300	Similar to Embryonic flower 1-like protein.	AT5G11530.1	embryonic flower 1 (EMF1)	Yes	No	No	No	No
Os01g0229400	Similar to Rac-like GTP-binding protein 1.	AT4G28950.1	RHO-related protein from plants 9	Yes	No	No	No	No
Os01g0229500	Thioesterase superfamily domain containing protein.	AT3G16175.1	Thioesterase superfamily protein	Yes	No	No	No	No
Os01g0229600	Conserved hypothetical protein.	AT1G24030.1	Protein kinase superfamily protein	Yes	Yes	Yes	Yes	No
Os01g0229700	WD40 repeat domain containing protein.	AT3G54850.1	plant U-box 14	No	No	No	No	No
Os01g0229800	Similar to Vegetative storage protein PNI288.	AT4G28940.1	Phosphorylase superfamily protein	No	No	No	No	No
Os01g0229900	Similar to Ubiquitin-conjugating enzyme family protein, expressed.	AT3G15355.1	ubiquitin-conjugating enzyme 25	Yes	No	No	No	No
Os01g0230200	Basic helix-loop-helix dimerisation region bHLH domain containing protein.	AT4G29100.1	basic helix-loop-helix (bHLH) DNA-binding superfamily protein	Yes	No	No	No	No
Os01g0230700	Hypothetical conserved gene.	AT5G08660.1	Protein of unknown function (DUF668)	Yes	No	No	No	No
Os01g0230800	Conserved hypothetical protein.	AT3G22400.1	PLAT/LH2 domain-containing lipoxygenase family protein	No	No	No	No	No
Os01g0231000	Similar to Auxin-responsive protein (Aux/IAA) (Fragment).	AT4G29080.1	phytochrome-associated protein 2	Yes	No	No	No	No
Os01g0231500	Similar to Casein kinase I (Fragment).	AT4G28880.1	casein kinase I-like 3	Yes	No	No	No	No
Os01g0231600	Pleckstrin homology-type domain containing protein.	AT4G32785.1		No	No	No	No	No
Os01g0231700	Similar to 60S acidic ribosomal protein P2-B (CaRP2B).	AT5G57290.1	60S acidic ribosomal protein family	Yes	No	No	No	No
Os01g0231800	Similar to cDNA clone:J033025F17, full insert sequence.	AT1G76740.1		Yes	Yes	No	No	No
Os01g0231900	K Homology, type 1, subgroup domain containing protein.	AT3G16230.2	Predicted eukaryotic LigT	Yes	No	No	No	No
Os01g0231950	Hypothetical gene.			Yes	No	No	No	No
Os01g0232000	Major intrinsic protein family protein.	AT2G25810.1	tonoplast intrinsic protein 4;1	Yes	No	No	No	No
Os01g0232100	Similar to Tonoplast membrane integral protein ZmTIP4-3.	AT3G54820.1	plasma membrane intrinsic protein 2;5	Yes	No	No	No	No
Os01g0232200	WD40 repeat domain containing protein.	AT2G26490.1	Transducin/WD40 repeat-like superfamily protein	No	No	No	No	No
Os01g0232300	Similar to TRZ3 (TRNASE Z 3); 3'-tRNA processing endoribonuclease/ catalytic.	AT3G16260.1	tRNAse Z4	Yes	No	No	No	No
Os01g0232400	Similar to VHS1 protein (Fragment).	AT3G16270.1	ENTH/VHS family protein	Yes	No	No	No	No
Os01g0232450	Conserved hypothetical protein.	AT1G71690.1	Protein of unknown function (DUF579)	Yes	No	No	No	No
Os01g0232500	Ubiquitin-conjugating enzyme/RWD-like domain containing protein.	AT1G53025.1	Ubiquitin-conjugating enzyme family protein	Yes	No	No	No	No
Os01g0232550	Hypothetical conserved gene.	AT1G79460.1	Terpenoid cyclases/Protein prenyltransferases superfamily protein	Yes	No	No	No	No
Os01g0232700	Similar to Histidinol dehydrogenase, chloroplast precursor (EC 1.1.1.23) (HDH). Splice isoform 2.	AT5G63890.2	histidinol dehydrogenase	Yes	No	No	No	No
Os01g0232800	Similar to KOB1.	AT3G08550.1	elongation defective 1 protein / ELD1 protein	Yes	No	No	No	No
Os01g0233000	DREPP plasma membrane polypeptide family protein.	AT4G20260.4	plasma-membrane associated cation-binding protein 1	Yes	No	No	No	No
Os01g0233100	Similar to Cyclin-A1-2.	AT1G44110.1	Cyclin A1;1	No	No	No	No	No
Os01g0233400	Histone H4 acetyltransferase, NuA4 complex, Eaf6 domain containing protein.	AT4G14385.1		No	No	No	No	No
Os01g0233500	Cyclin.	AT5G25380.1	cyclin a2;1	Yes	No	No	No	No
Os01g0233800	Similar to Viroid symptom modulation protein.	AT1G79250.1	AGC kinase 1.7	No	No	No	No	No
Os01g0233850	Hypothetical gene.	AT5G11310.1	Pentatricopeptide repeat (PPR) superfamily protein	No	No	No	No	No
Os01g0233900	Similar to cDNA clone:J013003E06, full insert sequence.	AT3G15355.1	ubiquitin-conjugating enzyme 25	Yes	No	No	No	No
Os01g0234001	Hypothetical conserved gene.	AT3G27180.1	S-adenosyl-L-methionine-dependent methyltransferases superfamily protein	Yes	No	No	No	No
Os01g0234100	Transcriptional factor B3 family protein.	AT5G42700.1	AP2/B3-like transcriptional factor family protein	Yes	Yes	No	No	No
Os01g0234200	Similar to DNA topoisomerase 2.	AT3G23890.1	topoisomerase II	No	No	No	No	No
Os01g0234300	Similar to Pectinesterase.	AT1G44980.1	pectin methylesterase 7	Yes	No	No	No	No
Os01g0234433	Hypothetical protein.	AT3G49590.3	Autophagy-related protein 13	Yes	No	No	No	No
Os01g0234499	Similar to Pectinesterase.	AT3G49220.1	Plant invertase/pectin methylesterase inhibitor superfamily	No	No	No	No	No
Os01g0234566	Non-protein coding transcript.	AT2G38030.1	pre-tRNA	No	No	No	No	No
Os01g0234700	Harpin-induced 1 domain containing protein.	AT4G23930.1	Late embryogenesis abundant (LEA) hydroxyproline-rich glycoprotein family	Yes	No	No	No	No
Os01g0234800	Similar to 25.3 kDa vesicle transport protein.	AT1G11890.1	Synaptobrevin family protein	Yes	No	No	No	No
Os01g0234850	Hypothetical conserved gene.	AT2G46500.1	phosphoinositide 4-kinase gamma 4	No	No	No	No	No
Os01g0234900	Similar to Ubiquitin ligase SINAT5 (EC 6.3.2.-) (Seven in absentia homolog 5). Splice isoform 2.	AT3G61790.1	Protein with RING/U-box and TRAF-like domains	Yes	No	No	No	No
Os01g0235100	Similar to predicted protein.	AT5G42070.1		Yes	No	No	No	No
Os01g0235200	Conserved hypothetical protein.	AT3G49250.1	defective in meristem silencing 3	Yes	No	No	No	No
Os01g0235300	SOUL haem-binding protein domain containing protein.	AT1G17100.1	SOUL heme-binding family protein	Yes	No	No	No	No
Os01g0235325	Hypothetical protein.	AT3G13390.1	SKU5 similar 11	Yes	No	No	No	No
Os01g0235350	Conserved hypothetical protein.	AT5G11390.1	WPP domain-interacting protein 1	Yes	No	No	No	No
Os01g0235400	Similar to predicted protein.	AT2G46520.1	cellular apoptosis susceptibility protein, putative / importin-alpha re-exporter, putative	Yes	No	No	No	No
Os01g0235500	Conserved hypothetical protein.	AT4G30990.2	ARM repeat superfamily protein	No	No	No	No	No
Os01g0235632	Hypothetical protein.	AT4G18197.1	purine permease 7	No	No	No	No	No
Os01g0235700	Similar to BHLH transcription factor (Fragment).	AT1G01260.1	basic helix-loop-helix (bHLH) DNA-binding superfamily protein	Yes	No	No	No	No
Os01g0235800	K Homology domain containing protein.	AT1G51580.1	RNA-binding KH domain-containing protein	Yes	No	No	No	No
Os01g0235850	Hypothetical protein.	AT3G19050.1	phragmoplast orienting kinesin 2	Yes	No	No	No	No
Os01g0235900	Thioredoxin fold domain containing protein.	AT1G64500.1	Glutaredoxin family protein	Yes	No	No	No	No
Os01g0236000	Conserved hypothetical protein.	AT4G27840.1	SNARE-like superfamily protein	Yes	No	No	No	No
Os01g0236300	Similar to Auxin response factor 18.	AT1G59750.1	auxin response factor 1	Yes	No	No	No	No
Os01g0236400	Similar to protein ABIL1.	AT3G49290.1	ABL interactor-like protein 2	Yes	No	No	No	No
Os01g0236700	Octicosapeptide/Phox/Bem1p domain containing protein.	AT1G64530.1	Plant regulator RWP-RK family protein	Yes	No	No	No	No
Os01g0236800	Similar to predicted protein.	AT3G23920.1	beta-amylase 1	Yes	No	No	No	No
Os01g0236900	Hypothetical protein.			Yes	No	No	No	No
Os01g0237000	Uncharacterised protein family UPF0497, trans-membrane plant subgroup domain containing protein.	AT1G03700.1	Uncharacterised protein family (UPF0497)	No	No	No	No	No
Os01g0237100	Phosphoglycerate mutase domain containing protein.	AT5G22620.1	phosphoglycerate/bisphosphoglycerate mutase family protein	Yes	No	No	No	No
Os01g0237200	Conserved hypothetical protein.	AT4G29430.1	ribosomal protein S15A E	No	No	No	No	No
Os01g0237366	NAD(P)-binding domain containing protein.	AT1G75300.1	NmrA-like negative transcriptional regulator family protein	No	No	No	No	No
Os01g0237400	Hypothetical conserved gene.	AT4G14680.1	Pseudouridine synthase/archaeosine transglycosylase-like family protein	No	No	No	No	No
Os01g0237500	NmrA-like family protein.	AT3G12590.1		No	No	No	No	No
Os01g0237750	Hypothetical conserved gene.	AT4G13660.1	pinoresinol reductase 2	No	No	No	No	No
Os01g0238200	Conserved hypothetical protein.	AT5G18930.1	Adenosylmethionine decarboxylase family protein	Yes	No	No	No	No
Os01g0238287	Hypothetical protein.	AT5G01770.1	HEAT repeat ;WD domain, G-beta repeat protein protein	No	No	No	No	No
Os01g0238375	Hypothetical protein.	AT5G11180.1	glutamate receptor 2.6	No	No	No	No	No
Os01g0238500	Similar to Branched-chain-amino-acid aminotransferase-like protein 3, chloroplast precursor.	AT5G57850.1	D-aminoacid aminotransferase-like PLP-dependent enzymes superfamily protein	Yes	Yes	No	No	No
Os01g0238600	Nucleic acid-binding, OB-fold domain containing protein.	AT2G33845.1	Nucleic acid-binding, OB-fold-like protein	Yes	No	No	No	No
Os01g0238700	Oligopeptide transporter OPT superfamily protein.	AT1G65730.1	YELLOW STRIPE like 7	No	No	No	No	No
Os01g0238800	Hypothetical conserved gene.	AT2G20585.1	nuclear fusion defective 6	Yes	No	No	No	No
Os01g0238850	Hypothetical gene.	AT1G26460.1	Tetratricopeptide repeat (TPR)-like superfamily protein	No	No	No	No	No
Os01g0238900	Similar to Protein SOF1.	AT4G28450.1	nucleotide binding;protein binding	Yes	No	No	No	No
Os01g0239000	Hypothetical conserved gene.	AT5G44190.1	GOLDEN2-like 2	Yes	No	No	No	No
Os01g0239100	Heat shock protein DnaJ family protein.	AT2G20560.1	DNAJ heat shock family protein	Yes	No	No	No	No
Os01g0239150	Hypothetical protein.	AT2G15420.1	myosin heavy chain-related	Yes	No	No	No	No
Os01g0239200	Similar to Phophate translocator (Fragment).	AT5G46110.4	Glucose-6-phosphate/phosphate translocator-related	Yes	No	No	No	No
Os01g0239300	Conserved hypothetical protein.	AT1G18270.3	ketose-bisphosphate aldolase class-II family protein	Yes	No	No	No	No
Os01g0239700	Similar to Leucine-rich receptor-like protein kinase.	AT1G28440.1	HAESA-like 1	Yes	No	No	No	No
Os01g0240600	Hypothetical conserved gene.	AT3G28223.1	F-box family protein	No	No	No	No	No
Os01g0240700	Hypothetical conserved gene.	AT4G22430.1	F-box family protein	No	No	No	No	No
Os01g0240725	Hypothetical protein.	AT5G57380.1	Fibronectin type III domain-containing protein	No	No	No	No	No
Os01g0241000	Conserved hypothetical protein.	AT2G42760.1		Yes	No	No	No	No
Os01g0241100	Conserved hypothetical protein.	AT2G28130.1		Yes	No	No	No	No
Os01g0241400	Thioredoxin fold domain containing protein.	AT1G28480.1	Thioredoxin superfamily protein	No	No	No	No	No
Os01g0242200	Zinc finger, C2H2-type domain containing protein.	AT5G44160.1	C2H2-like zinc finger protein	No	No	No	No	No
Os01g0242300	Optic atrophy 3 family protein.	AT1G28510.1	Optic atrophy 3 protein (OPA3)	Yes	No	No	No	No
Os01g0242333	Non-protein coding transcript.			Yes	No	No	No	No
Os01g0242400	Lateral organ boundaries, LOB domain containing protein.	AT1G06280.1	LOB domain-containing protein 2	No	No	No	No	No
Os01g0242450	Non-protein coding transcript.			No	No	No	No	No
Os01g0242500	D-tyrosyl-tRNA(Tyr) deacylase family protein.	AT4G18460.1	D-Tyr-tRNA(Tyr) deacylase family protein	Yes	No	No	No	No
Os01g0242600	C2 calcium-dependent membrane targeting domain containing protein.	AT1G53590.1	Calcium-dependent lipid-binding (CaLB domain) family protein	Yes	No	No	No	No
Os01g0242800	Hypothetical protein.			No	No	No	No	No
Os01g0242900	Similar to 60S ribosomal protein L18A.	AT1G17080.1	Ribosomal protein L18ae family	Yes	No	No	No	No
Os01g0243000	Similar to triacylglycerol lipase.	AT5G50890.1	alpha/beta-Hydrolases superfamily protein	Yes	No	No	No	No
Os01g0243100	Similar to Kinesin.	AT3G10310.1	P-loop nucleoside triphosphate hydrolases superfamily protein with CH (Calponin Homology) domain	Yes	No	No	No	No
Os01g0243200	Similar to integral membrane transporter family protein.	AT5G54860.1	Major facilitator superfamily protein	Yes	No	No	No	No
Os01g0243300	Hypothetical protein.	AT1G67650.1	SRP72 RNA-binding domain	No	No	No	No	No
Os01g0243400	Hypothetical conserved gene.	AT3G05800.1	AtBS1(activation-tagged BRI1 suppressor 1)-interacting factor 1	Yes	No	No	No	No
Os01g0243450	Non-protein coding transcript.			Yes	No	No	No	No
Os01g0243600	Conserved hypothetical protein.			No	No	No	No	No
Os01g0243700	Similar to Beta-1,3-glucanase-like protein.	AT1G78520.1	Carbohydrate-binding X8 domain superfamily protein	No	No	No	No	No
Os01g0243800	Hypothetical conserved gene.	AT5G53750.1	CBS domain-containing protein	Yes	No	No	No	No
Os01g0243901	Hypothetical protein.	AT5G42230.1	serine carboxypeptidase-like 41	No	No	No	No	No
Os01g0244000	Domain of unknown function DUF1618 domain containing protein.	AT3G15910.1		No	No	No	No	No
Os01g0244150	Similar to J075123K08, full insert sequence.	AT5G03970.1	F-box associated ubiquitination effector family protein	No	No	No	No	No
Os01g0244400	Protein of unknown function DUF1618 domain containing protein.	AT5G49610.1	F-box family protein	No	No	No	No	No
Os01g0244966	Non-protein coding transcript.			No	No	No	No	No
Os01g0245000	Conserved hypothetical protein.	AT1G66970.2	SHV3-like 2	No	No	No	No	No
Os01g0245532	Similar to J075123K08, full insert sequence.	AT4G22430.1	F-box family protein	No	No	No	No	No
Os01g0245600	Conserved hypothetical protein.	AT1G09520.1		No	No	No	No	No
Os01g0245700	Domain of unknown function DUF1618 domain containing protein.	AT5G42280.1	Cysteine/Histidine-rich C1 domain family protein	No	No	No	No	No
Os01g0245901	Domain of unknown function DUF1618 domain containing protein.	AT3G29570.1		No	No	No	No	No
Os01g0246100	Zinc finger, RING/FYVE/PHD-type domain containing protein.	AT1G79000.2	histone acetyltransferase of the CBP family 1	Yes	No	No	No	No
Os01g0246200	Similar to TCP-domain protein.	AT3G27010.1	TEOSINTE BRANCHED 1, cycloidea, PCF (TCP)-domain family protein 20	No	No	No	No	No
Os01g0246400	Similar to Low molecular mass early light-inducible protein HV90, chloroplast precursor (ELIP).	AT3G22840.1	Chlorophyll A-B binding family protein	Yes	Yes	No	No	No
Os01g0246500	Similar to Minus dominance protein.	AT1G74480.1	RWP-RK domain-containing protein	Yes	No	No	No	No
Os01g0246601	Protein of unknown function DUF296 domain containing protein.	AT2G35270.1	Predicted AT-hook DNA-binding family protein	No	No	No	No	No
Os01g0246700	Similar to WRKY transcription factor 1.	AT1G62300.1	WRKY family transcription factor	Yes	No	No	No	No
Os01g0247500	Protein kinase, core domain containing protein.	AT1G78530.1	Protein kinase superfamily protein	Yes	No	No	No	No
Os01g0247550	Hypothetical protein.	AT1G30410.1	multidrug resistance-associated protein 13	Yes	No	No	No	No
Os01g0247600	Conserved hypothetical protein.	AT5G56660.1	IAA-leucine resistant (ILR)-like 2	Yes	Yes	Yes	Yes	No
Os01g0247700	Similar to inner membrane transport protein.	AT1G62280.1	SLAC1 homologue 1	No	No	No	No	No
Os01g0247900	AWPM-19-like family protein.	AT1G29520.1	AWPM-19-like family protein	No	No	No	No	No
Os01g0248000	Stigma-specific protein Stig1 family protein.	AT1G50720.1	Stigma-specific Stig1 family protein	No	No	No	No	No
Os01g0248300	Similar to Pathogen-related protein.	AT3G53010.1	Domain of unknown function (DUF303)	No	No	No	No	No
Os01g0248350	Hypothetical protein.	AT2G26210.1	Ankyrin repeat family protein	No	No	No	No	No
Os01g0248400	Similar to Isocitrate dehydrogenase (Fragment).	AT1G65930.1	cytosolic NADP+-dependent isocitrate dehydrogenase	Yes	No	No	No	No
Os01g0248450	Non-protein coding transcript.			Yes	No	No	No	No
Os01g0248500	Similar to Pathogen-related protein.	AT1G78780.2	pathogenesis-related family protein	Yes	No	No	No	No
Os01g0248600	GINS complex, Psf2 component family protein.	AT3G12530.1	PSF2	Yes	No	No	No	No
Os01g0248701	Terpenoid synthase domain containing protein.	AT4G36810.1	geranylgeranyl pyrophosphate synthase 1	No	No	No	No	No
Os01g0248800	Conserved hypothetical protein.	AT1G75860.1		No	No	No	No	No
Os01g0248850	Hypothetical gene.	AT1G15420.1		No	No	No	No	No
Os01g0248900	Similar to Expansin Os-EXPA3.	AT1G69530.3	expansin A1	No	No	No	No	No
Os01g0249050	Hypothetical protein.	AT3G43300.1	HOPM interactor 7	No	No	No	No	No
Os01g0249100	Similar to Expansin-A9.	AT5G64330.1	Phototropic-responsive NPH3 family protein	No	No	No	No	No
Os01g0249200	Similar to Nectarin 1 precursor (EC 1.15.1.1) (Superoxide dismutase [Mn]).	AT3G62020.1	germin-like protein 10	Yes	No	No	No	No
Os01g0249300	Lg106-like family protein.	AT1G69510.1	cAMP-regulated phosphoprotein 19-related protein	Yes	No	No	No	No
Os01g0249700	Heavy metal-associated domain, HMA domain containing protein.	AT5G26690.1	Heavy metal transport/detoxification superfamily protein	No	No	No	No	No
Os01g0249800	Heavy metal-associated domain, HMA domain containing protein.	AT1G01490.1	Heavy metal transport/detoxification superfamily protein	No	No	No	No	No
Os01g0249900	Protein of unknown function DUF573 family protein.	AT5G28040.1	DNA-binding storekeeper protein-related transcriptional regulator	No	No	No	No	No
Os01g0250200	Conserved hypothetical protein.	AT2G27120.1	DNA polymerase epsilon catalytic subunit	No	No	No	No	No
Os01g0250600	Conserved hypothetical protein.	AT1G57540.1		Yes	No	No	No	No
Os01g0250900	HAD superfamily (subfamily IG) hydrolase, 5'-Nucleotidase protein.	AT5G48960.1	HAD-superfamily hydrolase, subfamily IG, 5'-nucleotidase	Yes	No	No	No	No
Os01g0251000	Protein of unknown function DUF3769 domain containing protein.	AT3G06960.1	pigment defective 320	Yes	No	No	No	No
Os01g0251100	Similar to 50S ribosomal protein L3-2, chloroplast precursor.	AT3G17465.1	ribosomal protein L3 plastid	Yes	No	No	No	No
Os01g0251200	Zinc finger, C2H2-like domain containing protein.	AT3G62240.1	RING/U-box superfamily protein	Yes	No	No	No	No
Os01g0251400	Conserved hypothetical protein.	AT1G64050.1		No	No	No	No	No
Os01g0252100	Similar to Glycogen synthase kinase-3 homolog MsK-3 (EC 2.7.1.-).	AT5G26751.1	shaggy-related kinase 11	Yes	No	No	No	No
Os01g0252150	Hypothetical protein.	AT2G47240.1	AMP-dependent synthetase and ligase family protein	No	No	No	No	No
Os01g0252200	Zinc finger, CCCH-type domain containing protein.	AT5G26749.2	C2H2 and C2HC zinc fingers superfamily protein	Yes	No	No	No	No
Os01g0252300	Conserved hypothetical protein.	AT4G11720.1	hapless 2	No	No	No	No	No
Os01g0252400	Hypothetical gene.	AT2G14520.1	CBS domain-containing protein with a domain of unknown function (DUF21)	No	No	No	No	No
Os01g0252600	Similar to predicted protein.	AT4G01935.1		Yes	No	No	No	No
Os01g0252900	Zinc finger, CCHC-type domain containing protein.	AT3G62330.1	Zinc knuckle (CCHC-type) family protein	Yes	No	No	No	No
Os01g0253000	Similar to LpimPth3.	AT3G04690.1	Malectin/receptor-like protein kinase family protein	No	No	No	No	No
Os01g0253050	Conserved hypothetical protein.	AT3G10690.1	DNA GYRASE A	No	No	No	No	No
Os01g0253100	Similar to Avr9/Cf-9 induced kinase 1.	AT4G02010.1	Protein kinase superfamily protein	Yes	No	No	No	No
Os01g0253200	Similar to pectinesterase inhibitor domain containing protein.	AT3G36659.1	Plant invertase/pectin methylesterase inhibitor superfamily protein	No	No	No	No	No
Os01g0253300	Importin alpha-1a subunit.	AT3G06720.1	importin alpha isoform 1	Yes	No	No	No	No
Os01g0253400	Protein of unknown function DUF1218 family protein.	AT5G49320.1	Protein of unknown function (DUF1218)	No	No	No	No	No
Os01g0253500	Conserved hypothetical protein.	AT3G62630.1	Protein of unknown function (DUF1645)	No	No	No	No	No
Os01g0253600	Replication factor A protein 3 domain containing protein.	AT4G18590.1	Nucleic acid-binding, OB-fold-like protein	Yes	No	No	No	No
Os01g0253800	Conserved hypothetical protein.	AT5G49350.1	Glycine-rich protein family	No	No	No	No	No
Os01g0253900	Similar to triacylglycerol lipase.	AT1G02660.1	alpha/beta-Hydrolases superfamily protein	Yes	No	No	No	No
Os01g0254000	Similar to NTGB2 (Fragment).	AT4G02080.1	secretion-associated RAS super family 2	Yes	No	No	No	No
Os01g0254100	Similar to CTV.2.	AT3G16830.1	TOPLESS-related 2	Yes	No	No	No	No
Os01g0254200	Conserved hypothetical protein.	AT3G66654.1	Cyclophilin-like peptidyl-prolyl cis-trans isomerase family protein	Yes	No	No	No	No
Os01g0254300	Pectinesterase (EC 3.1.1.11) (Fragment).	AT3G05620.1	Plant invertase/pectin methylesterase inhibitor superfamily	No	No	No	No	No
Os01g0254350	Hypothetical gene.	AT3G20015.1	Eukaryotic aspartyl protease family protein	No	No	No	No	No
Os01g0254400	Hypothetical conserved gene.	AT5G50140.1	Ankyrin repeat family protein	No	No	No	No	No
Os01g0254800	Hypothetical conserved gene.	AT3G58560.1	DNAse I-like superfamily protein	Yes	Yes	Yes	No	Yes
Os01g0254850	Hypothetical conserved gene.	AT1G14500.1	Ankyrin repeat family protein	No	No	No	No	No
Os01g0254900	Similar to Syntaxin 22 (AtSYP22) (AtVAM3).	AT5G46860.1	Syntaxin/t-SNARE family protein	Yes	No	No	No	No
Os01g0254950	Hypothetical gene.			Yes	No	No	No	No
Os01g0255000	Similar to Soluble epoxide hydrolase.	AT4G02340.1	alpha/beta-Hydrolases superfamily protein	Yes	No	No	No	No
Os01g0255100	Similar to Soluble epoxide hydrolase.	AT3G05600.1	alpha/beta-Hydrolases superfamily protein	No	No	No	No	No
Os01g0255700	Conserved hypothetical protein.	AT4G24270.2	EMBRYO DEFECTIVE 140	No	No	No	No	No
Os01g0256300	Conserved hypothetical protein.	AT3G14470.1	NB-ARC domain-containing disease resistance protein	Yes	No	No	No	No
Os01g0256400	Similar to Dynein light chain 1 protein DLC-1 (Fragment).	AT4G15930.1	Dynein light chain type 1 family protein	Yes	No	No	No	No
Os01g0256500	Similar to ZnI.	AT3G53770.1	late embryogenesis abundant 3 (LEA3) family protein	Yes	No	No	No	No
Os01g0256600	Ribosomal protein L18/L5 domain containing protein.	AT5G27820.1	Ribosomal L18p/L5e family protein	Yes	No	No	No	No
Os01g0256800	Similar to zinc finger helicase family protein.	AT2G47680.1	zinc finger (CCCH type) helicase family protein	Yes	No	No	No	No
Os01g0256900	Similar to SmX6 protein.	AT5G27720.1	Small nuclear ribonucleoprotein family protein	Yes	No	No	No	No
Os01g0257100	Rapid ALkalinization Factor family protein.	AT4G15800.1	ralf-like 33	No	No	No	No	No
Os01g0257300	Similar to FPF1.	AT5G10625.1		No	No	No	No	No
Os01g0257400	Zinc finger, CCCH-type domain containing protein.	AT2G47850.1	Zinc finger C-x8-C-x5-C-x3-H type family protein	Yes	No	No	No	No
Os01g0257900	Hypothetical protein.	AT3G16730.1		Yes	No	No	No	No
Os01g0258000	Conserved hypothetical protein.	AT3G16310.1	mitotic phosphoprotein N' end (MPPN) family protein	Yes	Yes	Yes	No	Yes
Os01g0258100	Hypothetical conserved gene.			Yes	Yes	Yes	No	Yes
Os01g0258600	Similar to predicted protein.	AT5G16950.1		Yes	No	No	No	No
Os01g0258700	Zinc finger, CCCH-type domain containing protein.	AT5G18550.1	Zinc finger C-x8-C-x5-C-x3-H type family protein	Yes	No	No	No	No
Os01g0259200	Similar to serine/threonine protein kinase PBS1.	AT5G18610.1	Protein kinase superfamily protein	Yes	No	No	No	No
Os01g0259300	Non-protein coding transcript.			No	No	No	No	No
Os01g0259400	Armadillo-type fold domain containing protein.	AT5G18700.1	Protein kinase family protein with ARM repeat domain	Yes	No	No	No	No
Os01g0259600	Similar to phosphoadenosine phosphosulfate (PAPS) reductase family protein.	AT5G03430.1	phosphoadenosine phosphosulfate (PAPS) reductase family protein	Yes	No	No	No	No
Os01g0259900	Conserved hypothetical protein.	AT5G64680.3		Yes	Yes	No	No	No
Os01g0259933	Non-protein coding transcript.			Yes	No	No	No	No
Os01g0259966	Non-protein coding transcript.			No	No	No	No	No
Os01g0260000	Protein prenyltransferase domain containing protein.	AT5G56310.1	Pentatricopeptide repeat (PPR) superfamily protein	Yes	No	No	No	No
Os01g0260100	Similar to Kinesin heavy chain (Fragment).	AT1G55550.1	P-loop containing nucleoside triphosphate hydrolases superfamily protein	Yes	No	No	No	No
Os01g0260500	Hypothetical conserved gene.	AT3G14470.1	NB-ARC domain-containing disease resistance protein	Yes	No	No	No	No
Os01g0260700	Similar to PUR ALPHA-1.	AT2G32080.1	purin-rich alpha 1	Yes	No	No	No	No
Os01g0260800	Conserved hypothetical protein.	AT2G16385.1		Yes	No	No	No	No
Os01g0260950	Conserved hypothetical protein.	AT1G66170.1	RING/FYVE/PHD zinc finger superfamily protein	No	No	No	No	No
Os01g0261000	Hypothetical gene.	AT1G06780.2	galacturonosyltransferase 6	No	No	No	No	No
Os01g0261100	Zinc finger, RING-type domain containing protein.	AT1G75400.1	RING/U-box superfamily protein	Yes	No	No	No	No
Os01g0261200	No apical meristem (NAM) protein domain containing protein.	AT5G17260.1	NAC domain containing protein 86	Yes	No	No	No	No
Os01g0261500	Similar to Nucleoside-diphosphate-sugar epimerase.	AT1G19690.1	NAD(P)-binding Rossmann-fold superfamily protein	Yes	No	No	No	No
Os01g0261600	Similar to agmatine coumaroyltransferase.			No	No	No	No	No
Os01g0261700	Similar to Agmatine coumaroyltransferase.	AT5G63560.1	HXXXD-type acyl-transferase family protein	No	No	No	No	No
Os01g0262000	Similar to agmatine coumaroyltransferase.	AT1G31490.1	HXXXD-type acyl-transferase family protein	No	No	No	No	No
Os01g0262401	Hypothetical genes.	AT1G04450.1	ROP-interactive CRIB motif-containing protein 3	No	No	No	No	No
Os01g0262500	TRAM/LAG1/CLN8 homology domain domain containing protein.	AT1G35180.1	TRAM, LAG1 and CLN8 (TLC) lipid-sensing domain containing protein	Yes	No	No	No	No
Os01g0262600	Glycosyl transferase, group 1 domain containing protein.	AT1G19710.1	UDP-Glycosyltransferase superfamily protein	Yes	Yes	Yes	Yes	No
Os01g0262700	Similar to predicted protein.	AT4G36440.1		Yes	Yes	Yes	Yes	No
Os01g0263000	Similar to Peroxidase.	AT1G44970.1	Peroxidase superfamily protein	No	No	No	No	No
Os01g0263300	Similar to Peroxidase 72 precursor (EC 1.11.1.7) (Atperox P72) (PRXR8) (ATP6a).	AT5G66390.1	Peroxidase superfamily protein	No	No	No	No	No
Os01g0263400	Pentatricopeptide repeat domain containing protein.	AT5G57250.1	Pentatricopeptide repeat (PPR) superfamily protein	Yes	No	No	No	No
Os01g0263500	Similar to predicted protein.	AT3G09180.1		Yes	No	No	No	No
Os01g0263600	U5 snRNP-associated 102 kDa protein (U5-102 kDa protein).	AT4G03430.1	pre-mRNA splicing factor-related	Yes	No	No	No	No
Os01g0263900	Hypothetical protein.	AT5G06060.1	NAD(P)-binding Rossmann-fold superfamily protein	Yes	Yes	No	No	No
Os01g0264000	Zinc finger, Dof-type domain containing protein.	AT5G39660.1	cycling DOF factor 2	Yes	No	No	No	No
Os01g0264100	Similar to UDP-glucose pyrophosphorylase.	AT3G03250.1	UDP-GLUCOSE PYROPHOSPHORYLASE 1	No	No	No	No	No
Os01g0264125	Non-protein coding transcript.			No	No	No	No	No
Os01g0264400	Conserved hypothetical protein.	AT1G74458.1		No	No	No	No	No
Os01g0264500	Similar to T11I18.15 protein.	AT5G18250.1		Yes	No	No	No	No
Os01g0264600	Conserved hypothetical protein.	AT5G04190.1	phytochrome kinase substrate 4	No	No	No	No	No
Os01g0264700	Cellular retinaldehyde binding/alpha-tocopherol transport family protein.	AT1G22180.2	Sec14p-like phosphatidylinositol transfer family protein	Yes	No	No	No	No
Os01g0264900	Non-protein coding transcript.			Yes	No	No	No	No
Os01g0265000	Aromatic-ring hydroxylase-like domain containing protein.	AT1G74470.1	Pyridine nucleotide-disulphide oxidoreductase family protein	Yes	No	No	No	No
Os01g0265100	Similar to ADP-ribosylation factor.	AT1G10630.1	ADP-ribosylation factor A1F	No	No	No	No	No
Os01g0265200	Mitochondrial carrier protein domain containing protein.	AT3G51870.1	Mitochondrial substrate carrier family protein	Yes	No	No	No	No
Os01g0265400	Conserved hypothetical protein.	AT2G29090.1	cytochrome P450, family 707, subfamily A, polypeptide 2	Yes	No	No	No	No
Os01g0265700	Conserved hypothetical protein.	AT5G04910.1		Yes	No	No	No	No
Os01g0265800	RNA-binding region RNP-1 (RNA recognition motif) domain containing protein.	AT2G41060.1	RNA-binding (RRM/RBD/RNP motifs) family protein	Yes	No	No	No	No
Os01g0265900	Similar to translin family protein.	AT2G03780.1	Translin family protein	Yes	No	No	No	No
Os01g0266000	RNA-binding protein Lupus La domain containing protein.	AT5G21160.3	LA RNA-binding protein	Yes	No	No	No	No
Os01g0266100	Similar to RING finger family protein.	AT2G01150.1	RING-H2 finger protein 2B	No	No	No	No	No
Os01g0266200	Conserved hypothetical protein.	AT5G42910.1	Basic-leucine zipper (bZIP) transcription factor family protein	Yes	Yes	No	No	No
Os01g0266400	Conserved hypothetical protein.	AT2G06500.1	hAT family dimerisation domain	No	No	No	No	No
Os01g0266500	Phenazine biosynthesis PhzC/PhzF protein family protein.	AT4G02860.1	Phenazine biosynthesis PhzC/PhzF protein	Yes	No	No	No	No
Os01g0266600	Thioredoxin fold domain containing protein.	AT3G06050.1	peroxiredoxin IIF	Yes	No	No	No	No
Os01g0266800	Cystinosin/ERS1p repeat containing protein.	AT2G41050.1	PQ-loop repeat family protein / transmembrane family protein	Yes	No	No	No	No
Os01g0267050	Non-protein coding transcript.			No	No	No	No	No
Os01g0267100	MT-A70 family protein.	AT4G09980.1	Methyltransferase MT-A70 family protein	Yes	No	No	No	No
Os01g0267200	Similar to 26S proteasome non-ATPase regulatory subunit 14 (26S proteasome regulatory subunit rpn11).	AT5G23540.1	Mov34/MPN/PAD-1 family protein	Yes	No	No	No	No
Os01g0267300	Hypothetical conserved gene.	AT1G47710.1	Serine protease inhibitor (SERPIN) family protein	No	No	No	No	No
Os01g0267400	Similar to cell number regulator 5.	AT2G40935.1	PLAC8 family protein	Yes	No	No	No	No
Os01g0267600	Sad1/UNC-like, C-terminal domain containing protein.	AT5G04990.1	SAD1/UNC-84 domain protein 1	Yes	No	No	No	No
Os01g0267800	Serine/threonine protein kinase domain containing protein.	AT1G28390.2	Protein kinase superfamily protein	No	No	No	No	No
Os01g0267900	Similar to Calmodulin NtCaM3 (Calmodulin NtCaM4) (Calmodulin NtCaM5) (Calmodulin NtCaM6) (Calmodulin NtCaM7) (Calmodulin NtCaM8) (Calmodulin NtCaM11) (Calmodulin NtCaM12).	AT2G27030.3	calmodulin 5	Yes	No	No	No	No
Os01g0268000	Hypothetical protein.	AT2G30880.1	Pleckstrin homology (PH) domain-containing protein	Yes	No	No	No	No
Os01g0268100	Similar to Major facilitator superfamily antiporter.	AT3G43790.3	zinc induced facilitator-like 2	Yes	No	No	No	No
Os01g0268201	Non-protein coding transcript.			Yes	No	No	No	No
Os01g0268300	Similar to DNA gyrase B subunit.	AT5G04130.1	DNA GYRASE B2	Yes	No	No	No	No
Os01g0268600	Glycoside hydrolase, family 31 protein.	AT3G45940.1	Glycosyl hydrolases family 31 protein	Yes	No	No	No	No
Os01g0268700	Protein of unknown function DUF617, plant domain containing protein.	AT5G06990.1	Protein of unknown function, DUF617	No	No	No	No	No
Os01g0268733	Hypothetical gene.			No	No	No	No	No
Os01g0268800	Ubiquitin-associated/translation elongation factor EF1B, N-terminal, eukaryote domain containing protein.	AT3G56740.1	Ubiquitin-associated (UBA) protein	Yes	No	No	No	No
Os01g0268900	Conserved hypothetical protein.	AT2G26840.2		Yes	No	No	No	No
Os01g0269000	Similar to Hydroxymethylglutaryl-CoA lyase.	AT2G26800.2	Aldolase superfamily protein	Yes	No	No	No	No
Os01g0269100	Similar to Rab proteins geranylgeranyltransferase component A 2 (Rab escort protein 2) (REP-2) (Choroideraemia-like protein).	AT3G06540.1	Rab escort protein	Yes	No	No	No	No
Os01g0269500	Conserved hypothetical protein.	AT3G47020.1	F-box and associated interaction domains-containing protein	Yes	Yes	Yes	Yes	No
Os01g0269550	Hypothetical protein.	AT1G44900.1	minichromosome maintenance (MCM2/3/5) family protein	Yes	Yes	Yes	Yes	No
Os01g0269800	NB-ARC domain containing protein.	AT3G07040.1	NB-ARC domain-containing disease resistance protein	No	No	No	No	No
Os01g0269900	Actin/actin-like family protein.	AT3G33520.1	actin-related protein 6	Yes	No	No	No	No
Os01g0269950	Hypothetical protein.	AT1G61640.1	Protein kinase superfamily protein	Yes	No	No	No	No
Os01g0270100	Similar to Cysteine protease inhibitor.	AT3G12490.2	cystatin B	Yes	No	No	No	No
Os01g0270300	Similar to Cationic peroxidase isozyme 40K precursor.	AT2G39040.1	Peroxidase superfamily protein	No	No	No	No	No
Os01g0270501	Hypothetical protein.	AT5G03200.1	RING/U-box superfamily protein	No	No	No	No	No
Os01g0270700	Phosphatidylinositol 3-/4-kinase, catalytic domain containing protein.	AT2G40850.1	phosphoinositide 4-kinase gamma 1	No	No	No	No	No
Os01g0271000	Conserved hypothetical protein.	AT5G63000.1	Mitochondrial import inner membrane translocase subunit Tim17/Tim22/Tim23 family protein	Yes	No	No	No	No
Os01g0271200	Similar to Glutamyl-tRNA synthetase.	AT5G26710.1	Glutamyl/glutaminyl-tRNA synthetase, class Ic	Yes	No	No	No	No
Os01g0271400	Peptidase S14, ClpP family protein.	AT4G17040.1	CLP protease R subunit 4	Yes	No	No	No	No
Os01g0271500	Similar to RUB-activating enzyme (Ubiquitin activating enzyme E1-like protein).	AT5G19180.1	E1 C-terminal related 1	Yes	No	No	No	No
Os01g0271700	Conserved hypothetical protein.	AT3G52040.1		Yes	No	No	No	No
Os01g0272600	Similar to Root determined nodulation 1.	AT5G13500.1		Yes	Yes	Yes	Yes	No
Os01g0272650	Hypothetical protein.	AT3G63180.1	TIC-like	No	No	No	No	No
Os01g0272700	Hypothetical conserved gene.	AT1G79800.1	early nodulin-like protein 7	No	No	No	No	No
Os01g0272800	Conserved hypothetical protein.	AT4G19160.2		Yes	No	No	No	No
Os01g0272850	Hypothetical protein.	AT5G61790.1	calnexin 1	Yes	No	No	No	No
Os01g0272901	Conserved hypothetical protein.	AT2G42955.1		No	No	No	No	No
Os01g0273000	Similar to 26 proteasome complex subunit DSS1 (Deleted in split hand/split foot protein 1) (Split hand/foot deleted protein 1).	AT5G45010.1	DSS1 homolog on chromosome V	Yes	No	No	No	No
Os01g0273100	Similar to Ubiquitin conjugating protein-like (Ubiquitin-conjugating enzyme) (Ubiquitinating enzyme).	AT3G20060.1	ubiquitin-conjugating enzyme19	No	No	No	No	No
Os01g0273150	Hypothetical gene.	AT4G26480.1	RNA-binding KH domain-containing protein	No	No	No	No	No
Os01g0273200	Conserved hypothetical protein.	AT5G12350.1	Regulator of chromosome condensation (RCC1) family with FYVE zinc finger domain	No	No	No	No	No
Os01g0273300	BSD domain containing protein.	AT1G03350.1	BSD domain-containing protein	Yes	No	No	No	No
Os01g0273500	Heat shock protein DnaJ, N-terminal domain containing protein.	AT5G12430.1	Heat shock protein DnaJ with tetratricopeptide repeat	Yes	No	No	No	No
Os01g0273800	FAD-dependent pyridine nucleotide-disulphide oxidoreductase domain containing protein.	AT1G48910.1	Flavin-containing monooxygenase family protein	Yes	No	No	No	No
Os01g0273850	Hypothetical gene.	AT1G17260.1	autoinhibited H(+)-ATPase isoform 10	No	No	No	No	No
Os01g0273900	Conserved hypothetical protein.	AT5G16220.1	Octicosapeptide/Phox/Bem1p family protein	No	No	No	No	No
Os01g0274100	Similar to disulfide oxidoreductase/ monooxygenase/ oxidoreductase.	AT1G48910.1	Flavin-containing monooxygenase family protein	No	No	No	No	No
Os01g0274201	Hypothetical gene.	AT1G30610.1	pentatricopeptide (PPR) repeat-containing protein	No	No	No	No	No
Os01g0274300	Hypothetical protein.	AT5G60320.1	Concanavalin A-like lectin protein kinase family protein	No	No	No	No	No
Os01g0274500	Similar to Expansin-A11.	AT2G03090.1	expansin A15	No	No	No	No	No
Os01g0274601	Hypothetical gene.	AT4G29140.1	MATE efflux family protein	Yes	No	No	No	No
Os01g0274800	R2R3-type MYB transcription factor, Sugar partitioning into anther	AT1G69560.1	myb domain protein 105	No	No	No	No	No
Os01g0274901	Hypothetical conserved gene.	AT2G19410.1	U-box domain-containing protein kinase family protein	Yes	No	No	No	No
Os01g0275200	Similar to Protein argonaute 15.	AT2G17600.1	Cysteine/Histidine-rich C1 domain family protein	No	No	No	No	No
Os01g0275300	Conserved hypothetical protein.			Yes	No	No	No	No
Os01g0275500	Similar to Protein argonaute 15.			No	No	No	No	No
Os01g0275600	Similar to Argonaute 4 protein.	AT2G27040.1	Argonaute family protein	Yes	No	No	No	No
Os01g0275700	Non-protein coding transcript.			No	No	No	No	No
Os01g0275800	Hypothetical gene.	AT1G01950.3	armadillo repeat kinesin 2	Yes	No	No	No	No
Os01g0275900	Hypothetical conserved gene.	AT4G01500.1	AP2/B3-like transcriptional factor family protein	Yes	No	No	No	No
Os01g0275950	Hypothetical conserved gene.	AT3G05780.1	lon protease 3	Yes	No	No	No	No
Os01g0276000	Similar to 60S ribosomal protein L30.	AT1G36240.1	Ribosomal protein L7Ae/L30e/S12e/Gadd45 family protein	Yes	No	No	No	No
Os01g0276033	Non-protein coding transcript.			Yes	No	No	No	No
Os01g0276066	Non-protein coding transcript.			Yes	No	No	No	No
Os01g0276100	Similar to 3-isopropylmalate dehydrogenase, chloroplast precursor (EC 1.1.1.85) (Beta-IPM dehydrogenase) (IMDH) (3-IPM-DH).	AT5G03290.1	isocitrate dehydrogenase V	Yes	No	No	No	No
Os01g0276200	Similar to Mitochondrial import receptor subunit TOM40.	AT3G20000.1	translocase of the outer mitochondrial membrane 40	Yes	No	No	No	No
Os01g0276300	Similar to Group 3 late embryogenesis abundant protein (Fragment).	AT2G36640.1	embryonic cell protein 63	No	No	No	No	No
Os01g0276400	Similar to presenilin.	AT1G08700.1	Presenilin-1	Yes	No	No	No	No
Os01g0276500	Similar to Histidine biosynthesis bifunctional protein hisIE, chloroplast precursor [Includes: Phosphoribosyl-AMP cyclohydrolase (EC 3.5.4.19) (PRA-CH); Phosphoribosyl-ATP pyrophosphatase (EC 3.6.1.31) (PRA-PH)].	AT1G31860.1	histidine biosynthesis bifunctional protein (HISIE)	Yes	No	No	No	No
Os01g0276600	Zinc finger, RING/FYVE/PHD-type domain containing protein.	AT1G55530.1	RING/U-box superfamily protein	Yes	No	No	No	No
Os01g0276650	Non-protein coding transcript.			Yes	No	No	No	No
Os01g0276700	Similar to Pyruvate kinase, cytosolic isozyme (EC 2.7.1.40) (PK).	AT5G56350.1	Pyruvate kinase family protein	Yes	Yes	No	No	No
Os01g0276800	Mannose-6-phosphate receptor, binding domain containing protein.	AT5G56360.1	calmodulin-binding protein	Yes	No	No	No	No
Os01g0276900	Conserved hypothetical protein.	AT1G74458.1		Yes	No	No	No	No
Os01g0277100	Hypothetical protein.	AT3G27130.1		No	No	No	No	No
Os01g0277500	Zinc finger, Dof-type domain containing protein.	AT5G39660.1	cycling DOF factor 2	Yes	No	No	No	No
Os01g0277600	Similar to aminophospholipid ATPase.	AT5G04930.1	aminophospholipid ATPase 1	Yes	No	No	No	No
Os01g0277700	Similar to Glycosyl hydrolases family 17 protein.	AT5G21070.1		Yes	No	No	No	No
Os01g0278000	VQ domain containing protein.	AT2G41010.1	calmodulin (CAM)-binding protein of 25 kDa	Yes	No	No	No	No
Os01g0278050	Hypothetical conserved gene.	AT4G09980.1	Methyltransferase MT-A70 family protein	Yes	Yes	Yes	Yes	No
Os01g0278100	Conserved hypothetical protein.	AT2G17740.1	Cysteine/Histidine-rich C1 domain family protein	No	No	No	No	No
Os01g0278200	Similar to Ran-binding protein 17.	AT5G06120.1	ARM repeat superfamily protein	Yes	Yes	Yes	Yes	No
Os01g0278466	Non-protein coding transcript.			No	No	No	No	No
Os01g0278600	PDZ/DHR/GLGF domain containing protein.	AT5G27660.1	Trypsin family protein with PDZ domain	Yes	No	No	No	No
Os01g0278900	Similar to 50S ribosomal protein L40.	AT3G56910.1	plastid-specific 50S ribosomal protein 5	Yes	No	No	No	No
Os01g0278950	Similar to predicted protein.	AT1G20160.1	Subtilisin-like serine endopeptidase family protein	No	No	No	No	No
Os01g0278975	Hypothetical protein.	AT1G64170.1	cation/H+ exchanger 16	Yes	No	No	No	No
Os01g0279000	Zinc finger, DHHC-type domain containing protein.	AT3G56930.1	DHHC-type zinc finger family protein	No	No	No	No	No
Os01g0279100	Similar to Basic leucine zipper transcription factor CAT103 (Fragment).	AT3G56940.1	dicarboxylate diiron protein, putative (Crd1)	Yes	No	No	No	No
Os01g0279200	Similar to COP9 signalosome complex subunit 2.	AT2G26990.1	proteasome family protein	Yes	No	No	No	No
Os01g0279300	Similar to Calmodulin 1 (Fragment).	AT2G27030.3	calmodulin 5	Yes	No	No	No	No
Os01g0279400	Major facilitator superfamily antiporter.	AT3G43790.3	zinc induced facilitator-like 2	Yes	No	No	No	No
Os01g0279500	Hypothetical gene.			Yes	No	No	No	No
Os01g0279700	Major facilitator superfamily protein.	AT2G29650.1	phosphate transporter 4;1	Yes	No	No	No	No
Os01g0279800	Similar to LRR protein.	AT5G21090.1	Leucine-rich repeat (LRR) family protein	Yes	No	No	No	No
Os01g0279900	Similar to Transcription factor TGA6 (AtbZIP45). Splice isoform 2.	AT3G12250.4	TGACG motif-binding factor 6	Yes	No	No	No	No
Os01g0280000	Similar to Histone mRNA exonuclease 1.	AT3G15140.1	Polynucleotidyl transferase, ribonuclease H-like superfamily protein	Yes	No	No	No	No
Os01g0280200	IQ motif, EF-hand binding site domain containing protein.	AT4G29150.1	IQ-domain 25	No	No	No	No	No
Os01g0280400	DNA-binding protein.	AT1G80270.1	PENTATRICOPEPTIDE REPEAT 596	Yes	No	No	No	No
Os01g0280500	Similar to Eukaryotic translation initiation factor 6 (eIF-6) (B4 integrin interactor) (CAB) (p27(BBP)) (B(2)GCN homolog).	AT3G55620.1	Translation initiation factor IF6	No	No	No	No	No
Os01g0280600	Conserved hypothetical protein.	AT3G52310.1	ABC-2 type transporter family protein	No	No	No	No	No
Os01g0281000	Cyclin-like F-box domain containing protein.	AT2G26850.1	F-box family protein	Yes	No	No	No	No
Os01g0281050	Hypothetical protein.			No	No	No	No	No
Os01g0281100	Conserved hypothetical protein.	AT5G06980.4		Yes	Yes	No	No	No
Os01g0281200	Similar to Type B-like cyclin (Fragment).	AT5G06150.1	Cyclin family protein	No	No	No	No	No
Os01g0281250	Hypothetical protein.	AT1G15530.1	Concanavalin A-like lectin protein kinase family protein	No	No	No	No	No
Os01g0281301	Protein of unknown function DUF1645 domain containing protein.	AT4G21410.1	cysteine-rich RLK (RECEPTOR-like protein kinase) 29	No	No	No	No	No
Os01g0281400	Coatomer, beta subunit domain containing protein.	AT4G31490.1	Coatomer, beta subunit	Yes	No	No	No	No
Os01g0281600	Cupredoxin domain containing protein.	AT1G08500.1	early nodulin-like protein 18	No	No	No	No	No
Os01g0282251	Similar to CAA30375.1 protein.	AT5G49830.2	exocyst complex component 84B	Yes	Yes	No	No	No
Os01g0282800	Similar to Tubulin beta-5 chain (Beta-5 tubulin).	AT5G12250.1	beta-6 tubulin	No	No	No	No	No
Os01g0282866	Hypothetical protein.	AT2G17930.1	Phosphatidylinositol 3- and 4-kinase family protein with FAT domain	Yes	No	No	No	No
Os01g0283000	Conserved hypothetical protein.	AT5G12260.1		Yes	No	No	No	No
Os01g0283100	Similar to Ferripyochelin-binding protein-like.	AT1G19580.1	gamma carbonic anhydrase 1	Yes	No	No	No	No
Os01g0283300	Conserved hypothetical protein.	AT2G28240.1	ATP-dependent helicase family protein	Yes	No	No	No	No
Os01g0283400	Conserved hypothetical protein.	AT2G02560.1	cullin-associated and neddylation dissociated	No	No	No	No	No
Os01g0283500	Similar to predicted protein.	AT3G17611.1	RHOMBOID-like protein 14	Yes	No	No	No	No
Os01g0283600	Similar to Cinnamoyl CoA reductase.	AT5G19440.1	NAD(P)-binding Rossmann-fold superfamily protein	No	No	No	No	No
Os01g0283700	Similar to Cinnamoyl-CoA reductase (EC 1.2.1.44).	AT1G15950.1	cinnamoyl coa reductase 1	Yes	Yes	No	No	No
Os01g0284300	Protein kinase, catalytic domain domain containing protein.	AT1G51660.1	mitogen-activated protein kinase kinase 4	No	No	No	No	No
Os01g0284500	Similar to Nectarin 1 precursor (EC 1.15.1.1) (Superoxide dismutase [Mn]).	AT1G02335.1	germin-like protein subfamily 2 member 2 precursor	No	No	No	No	No
Os01g0284700	Similar to Peptidyl-prolyl cis-trans isomerase.	AT3G62030.2	rotamase CYP 4	Yes	No	No	No	No
Os01g0284900	Conserved hypothetical protein.	AT4G01670.1		Yes	No	No	No	No
Os01g0285200	Conserved hypothetical protein.	AT5G11420.1	Protein of unknown function, DUF642	No	No	No	No	No
Os01g0285300	Myb transcription factor domain containing protein.	AT1G09540.1	myb domain protein 61	Yes	No	No	No	No
Os01g0286000	Snf7 family protein.	AT3G62080.2	SNF7 family protein	Yes	Yes	Yes	Yes	No
Os01g0286100	Helix-loop-helix DNA-binding domain containing protein.	AT1G09530.1	phytochrome interacting factor 3	Yes	No	No	No	No
Os01g0286200	Hypothetical protein.	AT2G34920.1	RING/U-box superfamily protein	Yes	No	No	No	No
Os01g0286500	Conserved hypothetical protein.	AT5G12960.1	Putative glycosyl hydrolase of unknown function (DUF1680)	No	No	No	No	No
Os01g0286550	Hypothetical gene.	AT3G10040.1	sequence-specific DNA binding transcription factors	No	No	No	No	No
Os01g0286600	Similar to Plastidal protoporphyrinogen oxidase.	AT4G01690.1	Flavin containing amine oxidoreductase family	Yes	No	No	No	No
Os01g0286900	Similar to Auxin-responsive protein IAA31 (Indoleacetic acid-induced protein 31).	AT3G17600.1	indole-3-acetic acid inducible 31	No	No	No	No	No
Os01g0287400	Similar to Hydrophobic protein LTI6A (Low temperature-induced protein 6A).	AT3G24255.1	RNA-directed DNA polymerase (reverse transcriptase)-related family protein	No	No	No	No	No
Os01g0287600	Similar to Chitinase 10.	AT1G02360.1	Chitinase family protein	Yes	No	No	No	No
Os01g0287700	Hypothetical conserved gene.	AT4G13750.1	Histidine kinase-, DNA gyrase B-, and HSP90-like ATPase family protein	Yes	No	No	No	No
Os01g0287900	Hypothetical protein.	AT4G25310.1	2-oxoglutarate (2OG) and Fe(II)-dependent oxygenase superfamily protein	No	No	No	No	No
Os01g0288200	Conserved hypothetical protein.	AT3G17580.1		No	No	No	No	No
Os01g0288700	Hypothetical gene.	AT3G07000.1	Cysteine/Histidine-rich C1 domain family protein	No	No	No	No	No
Os01g0288800	Conserved hypothetical protein.	AT5G26620.1		No	No	No	No	No
Os01g0289100	Conserved hypothetical protein.	AT5G33393.1		No	No	No	No	No
Os01g0289600	Similar to WRKY transcription factor 28.	AT4G04450.1	WRKY family transcription factor	Yes	Yes	No	No	No
Os01g0289732	Similar to WRKY transcription factor 6-like (WRKY transcription factor 9).			Yes	Yes	Yes	Yes	No
Os01g0289750	Non-protein coding transcript.			No	No	No	No	No
Os01g0289900	Transferase domain containing protein.	AT3G29670.1	HXXXD-type acyl-transferase family protein	No	No	No	No	No
Os01g0289950	Conserved hypothetical protein.	AT3G23980.1	BLISTER	No	No	No	No	No
Os01g0290000	Similar to Cyprosin precursor (EC 3.4.23.-) (Fragment).	AT1G11910.1	aspartic proteinase A1	Yes	No	No	No	No
Os01g0290100	Pyridoxal phosphate-dependent transferase, major region, subdomain 1 domain containing protein.	AT5G26600.2	Pyridoxal phosphate (PLP)-dependent transferases superfamily protein	Yes	No	No	No	No
Os01g0290600	Similar to isopenicillin N epimerase.	AT3G10820.2	Transcription elongation factor (TFIIS) family protein	Yes	No	No	No	No
Os01g0290650	Non-protein coding transcript.			Yes	No	No	No	No
Os01g0290700	Similar to CjMDR1.	AT3G62150.1	P-glycoprotein 21	Yes	No	No	No	No
Os01g0290800	Hypothetical protein.	AT1G06870.1	Peptidase S24/S26A/S26B/S26C family protein	Yes	No	No	No	No
Os01g0290901	Non-protein coding transcript.			No	No	No	No	No
Os01g0291500	Transferase family protein.	AT3G62160.1	HXXXD-type acyl-transferase family protein	No	No	No	No	No
Os01g0291733	Hypothetical protein.	AT5G11700.2		Yes	No	No	No	No
Os01g0292200	Serine/threonine protein kinase domain containing protein.	AT3G17510.1	CBL-interacting protein kinase 1	Yes	No	No	No	No
Os01g0292250	Non-protein coding transcript.			Yes	No	No	No	No
Os01g0292700	Conserved hypothetical protein.	AT1G09470.1		Yes	No	No	No	No
Os01g0292900	Similar to Squamosa-promoter binding-like protein 2.	AT2G47070.1	squamosa promoter binding protein-like 1	Yes	No	No	No	No
Os01g0293000	Similar to S-adenosylmethionine synthetase 1 (EC 2.5.1.6) (Methionine adenosyltransferase 1) (AdoMet synthetase 1) (Fragment).	AT1G02500.1	S-adenosylmethionine synthetase 1	Yes	Yes	Yes	Yes	No
Os01g0293100	Basic helix-loop-helix dimerisation region bHLH domain containing protein.	AT2G31210.1	basic helix-loop-helix (bHLH) DNA-binding superfamily protein	No	No	No	No	No
Os01g0293200	Similar to predicted protein.	AT3G63090.1	Ubiquitin carboxyl-terminal hydrolase family protein	Yes	No	No	No	No
Os01g0293501	Hypothetical protein.	AT1G10970.1	zinc transporter 4 precursor	No	No	No	No	No
Os01g0293800	Hypothetical protein.	AT1G26230.1	TCP-1/cpn60 chaperonin family protein	No	No	No	No	No
Os01g0293900	Similar to peroxidase 1.	AT5G35910.1	Polynucleotidyl transferase, ribonuclease H fold protein with HRDC domain	No	No	No	No	No
Os01g0294500	Similar to Class III peroxidase 9.	AT4G33420.1	Peroxidase superfamily protein	No	No	No	No	No
Os01g0294700	Haem peroxidase, plant/fungal/bacterial family protein.	AT5G14130.1	Peroxidase superfamily protein	Yes	No	No	No	No
Os01g0295600	Hypothetical conserved gene.	AT2G47115.1		No	No	No	No	No
Os01g0295700	Similar to Protein phosphatase-2C.	AT3G62260.2	Protein phosphatase 2C family protein	Yes	No	No	No	No
Os01g0295900	Similar to cDNA clone:J023064I01, full insert sequence.	AT2G45270.1	glycoprotease 1	Yes	No	No	No	No
Os01g0296000	Protein kinase, core domain containing protein.	AT4G08850.1	Leucine-rich repeat receptor-like protein kinase family protein	Yes	No	No	No	No
Os01g0296100	Similar to Shaggy-related protein kinase alpha (EC 2.7.1.-) (ASK-alpha).	AT5G26751.1	shaggy-related kinase 11	Yes	No	No	No	No
Os01g0296133	Non-protein coding transcript.			Yes	No	No	No	No
Os01g0296166	Hypothetical protein.	AT1G76320.1	FAR1-related sequence 4	Yes	No	No	No	No
Os01g0296200	Similar to polygalacturonase.	AT1G02460.1	Pectin lyase-like superfamily protein	Yes	No	No	No	No
Os01g0296450	Hypothetical protein.			No	No	No	No	No
Os01g0296700	Glycoside hydrolase, family 3, N-terminal domain containing protein.	AT5G64570.1	beta-D-xylosidase 4	No	No	No	No	No
Os01g0296900	Hypothetical conserved gene.	AT1G54730.2	Major facilitator superfamily protein	No	No	No	No	No
Os01g0297200	ATPase, AAA-type, core domain containing protein.	AT5G40010.1	AAA-ATPase 1	No	No	No	No	No
Os01g0297700	Protein of unknown function DUF6, transmembrane domain containing protein.	AT1G09380.1	nodulin MtN21 /EamA-like transporter family protein	No	No	No	No	No
Os01g0297950	Hypothetical protein.	AT1G67440.1	Minichromosome maintenance (MCM2/3/5) family protein	No	No	No	No	No
Os01g0298301	Hypothetical conserved gene.	AT2G25920.1		Yes	Yes	Yes	No	Yes
Os01g0298400	Myb transcription factor domain containing protein.	AT1G48000.1	myb domain protein 112	No	No	No	No	No
Os01g0298500	Conserved hypothetical protein.	AT4G25150.1	HAD superfamily, subfamily IIIB acid phosphatase	Yes	Yes	Yes	No	Yes
Os01g0299100	Conserved hypothetical protein.			No	No	No	No	No
Os01g0299150	Pentatricopeptide repeat domain containing protein.	AT5G46100.1	Pentatricopeptide repeat (PPR) superfamily protein	No	No	No	No	No
Os01g0299200	Pentatricopeptide repeat domain containing protein.	AT1G56570.1	Tetratricopeptide repeat (TPR)-like superfamily protein	No	No	No	No	No
Os01g0299300	Hypothetical conserved gene.	AT4G01950.1	glycerol-3-phosphate acyltransferase 3	Yes	No	No	No	No
Os01g0299400	Sterile alpha motif homology domain containing protein.	AT5G26800.1		Yes	No	No	No	No
Os01g0299500	Conserved hypothetical protein.	AT3G17120.1		Yes	Yes	Yes	Yes	No
Os01g0299700	3'-5' exonuclease domain containing protein.	AT3G12420.1	Polynucleotidyl transferase, ribonuclease H-like superfamily protein	No	No	No	No	No
Os01g0299801	Conserved hypothetical protein.	AT4G10570.1	ubiquitin-specific protease 9	No	No	No	No	No
Os01g0300000	3'-5' exonuclease domain containing protein.	AT4G13870.2	Werner syndrome-like exonuclease	No	No	No	No	No
Os01g0300200	Similar to ATP-citrate lyase subunit B.	AT5G49460.1	ATP citrate lyase subunit B 2	Yes	No	No	No	No
Os01g0300400	Hypothetical conserved gene.	AT3G13850.1	LOB domain-containing protein 22	No	No	No	No	No
Os01g0300600	Similar to carbohydrate binding.	AT3G62360.1	Carbohydrate-binding-like fold	Yes	No	No	No	No
Os01g0300900	Galactose oxidase/kelch, beta-propeller domain containing protein.	AT1G74150.1	Galactose oxidase/kelch repeat superfamily protein	Yes	No	No	No	No
Os01g0301000	Pentatricopeptide repeat domain containing protein.	AT4G01990.1	Tetratricopeptide repeat (TPR)-like superfamily protein	Yes	No	No	No	No
Os01g0301100	Conserved hypothetical protein.	AT2G28200.1	C2H2-type zinc finger family protein	No	No	No	No	No
Os01g0301300	Hypothetical protein.	AT2G04440.1	MutT/nudix family protein	Yes	No	No	No	No
Os01g0301500	Pentatricopeptide repeat domain containing protein.	AT1G43010.1	Pentatricopeptide repeat (PPR) superfamily protein	No	No	No	No	No
Os01g0301700	Tetratricopeptide-like helical domain containing protein.	AT3G11380.1	Pentatricopeptide repeat (PPR) superfamily protein	Yes	No	No	No	No
Os01g0301900	Protein of unknown function DUF247, plant domain containing protein.	AT3G50120.1	Plant protein of unknown function (DUF247)	Yes	No	No	No	No
Os01g0302000	Hypothetical conserved gene.	AT3G54826.1	Zim17-type zinc finger protein	Yes	No	No	No	No
Os01g0302100	Conserved hypothetical protein.	AT2G46340.1	SPA (suppressor of phyA-105) protein family	No	No	No	No	No
Os01g0302250	Conserved hypothetical protein.	AT1G58602.1	LRR and NB-ARC domains-containing disease resistance protein	Yes	No	No	No	No
Os01g0302500	Knotted1-type homeobox protein OSH6.	AT1G23380.2	KNOTTED1-like homeobox gene 6	No	No	No	No	No
Os01g0302800	Conserved hypothetical protein.	AT3G04150.2	RmlC-like cupins superfamily protein	Yes	No	No	No	No
Os01g0302900	Conserved hypothetical protein.	AT5G65950.1		Yes	No	No	No	No
Os01g0303000	Similar to CP12 (Fragment).	AT3G62410.1	CP12 domain-containing protein 2	Yes	No	No	No	No
Os01g0303100	Similar to Chitinase precursor (EC 3.2.1.17).	AT5G24090.1	chitinase A	No	No	No	No	No
Os01g0303200	Conserved hypothetical protein.	AT1G35220.1		Yes	No	No	No	No
Os01g0303300	Similar to Stress-inducible membrane pore protein.	AT4G16160.2	Mitochondrial import inner membrane translocase subunit Tim17/Tim22/Tim23 family protein	No	No	No	No	No
Os01g0303401	Hypothetical gene.	AT5G05350.1	PLAC8 family protein	No	No	No	No	No
Os01g0303600	Zinc finger, RING/FYVE/PHD-type domain containing protein.	AT1G02610.1	RING/FYVE/PHD zinc finger superfamily protein	No	No	No	No	No
Os01g0303800	UspA domain containing protein.	AT3G62550.1	Adenine nucleotide alpha hydrolases-like superfamily protein	Yes	No	No	No	No
Os01g0304000	Similar to Ribosomal protein L29.	AT3G06680.1	Ribosomal L29e protein family	Yes	No	No	No	No
Os01g0304050	Non-protein coding transcript.			Yes	No	No	No	No
Os01g0304100	Similar to Cation chloride cotransporter.	AT1G30450.1	cation-chloride co-transporter 1	Yes	No	No	No	No
Os01g0304200	Similar to Transcription factor PCF7.	AT5G09570.1	Cox19-like CHCH family protein	No	No	No	No	No
Os01g0304300	Similar to predicted protein.	AT1G28240.1	Protein of unknown function (DUF616)	Yes	No	No	No	No
Os01g0304400	Conserved hypothetical protein.	AT4G02090.1		No	No	No	No	No
Os01g0304500	Hypothetical conserved gene.	AT5G05130.1	DNA/RNA helicase protein	No	No	No	No	No
Os01g0305200	Lg106-like family protein.	AT4G16146.1	cAMP-regulated phosphoprotein 19-related protein	Yes	No	No	No	No
Os01g0305300	Non-protein coding transcript.			Yes	No	No	No	No
Os01g0305900	Similar to R2R3 Myb transcription factor MYB-IF35.	AT2G47460.1	myb domain protein 12	Yes	No	No	No	No
Os01g0306100	Plant specific eukaryotic initiation factor 4B family protein.	AT3G26400.1	eukaryotic translation initiation factor 4B1	No	No	No	No	No
Os01g0306200	Protein of unknown function DUF3511 domain containing protein.	AT2G47480.1	Protein of unknown function (DUF3511)	No	No	No	No	No
Os01g0306400	Hypothetical conserved gene.	AT4G18650.1	transcription factor-related	No	No	No	No	No
Os01g0306800	Conserved hypothetical protein.	AT4G37920.1		Yes	No	No	No	No
Os01g0306900	Protein of unknown function DUF789 family protein.	AT1G15030.1	Protein of unknown function (DUF789)	Yes	No	No	No	No
Os01g0307500	Cation transporter family protein.	AT4G10310.1	high-affinity K+ transporter 1	No	No	No	No	No
Os01g0307562	Similar to JD1.	AT1G80950.1	Phospholipid/glycerol acyltransferase family protein	No	No	No	No	No
Os01g0307624	Conserved hypothetical protein.			Yes	No	No	No	No
Os01g0307686	Similar to embryonic abundant protein-like.	AT2G41380.1	S-adenosyl-L-methionine-dependent methyltransferases superfamily protein	Yes	Yes	No	No	No
Os01g0307750	Hypothetical gene.	AT5G57800.1	Fatty acid hydroxylase superfamily	No	No	No	No	No
Os01g0308200	Hypothetical protein.	AT5G47820.1	P-loop containing nucleoside triphosphate hydrolases superfamily protein	No	No	No	No	No
Os01g0308300	NB-ARC domain containing protein.	AT3G14470.1	NB-ARC domain-containing disease resistance protein	Yes	No	No	No	No
Os01g0308600	Conserved hypothetical protein.	AT3G62650.2		No	No	No	No	No
Os01g0308700	Similar to H0315A08.1 protein.	AT3G04680.1	CLP-similar protein 3	No	No	No	No	No
Os01g0309100	Similar to anther-specific protein SF18.	AT1G23050.1	hydroxyproline-rich glycoprotein family protein	No	No	No	No	No
Os01g0309451	Hypothetical gene.	AT2G35140.1	DCD (Development and Cell Death) domain protein	No	No	No	No	No
Os01g0309800	Similar to Hydrogenase expression/formation protein hypB.	AT3G56891.1	Heavy metal transport/detoxification superfamily protein	Yes	No	No	No	No
Os01g0309900	Lipase, class 3 family protein.	AT4G16070.1	Mono-/di-acylglycerol lipase, N-terminal;Lipase, class 3	Yes	No	No	No	No
Os01g0309966	Hypothetical protein.	AT1G75620.1	glyoxal oxidase-related protein	Yes	No	No	No	No
Os01g0310032	Similar to Cold-regulated protein.	AT5G01300.1	PEBP (phosphatidylethanolamine-binding protein) family protein	No	No	No	No	No
Os01g0310100	Similar to PLDP1 (PHOSPHOLIPASE D P1); phospholipase D.	AT3G16785.1	phospholipase D P1	Yes	No	No	No	No
Os01g0310500	Protein kinase, catalytic domain domain containing protein.	AT1G21240.1	wall associated kinase 3	Yes	No	No	No	No
Os01g0310550	Non-protein coding transcript.			Yes	No	No	No	No
Os01g0310600	Non-protein coding transcript.			Yes	Yes	Yes	Yes	No
Os01g0310700	Non-protein coding transcript.			No	No	No	No	No
Os01g0310800	Similar to Pto kinase interactor 1.	AT3G17410.1	Protein kinase superfamily protein	Yes	No	No	No	No
Os01g0311100	Similar to RING-H2 finger protein ATL2L.	AT2G42360.1	RING/U-box superfamily protein	Yes	No	No	No	No
Os01g0311300	Similar to Sorbitol transporter.	AT4G36670.1	Major facilitator superfamily protein	Yes	No	No	No	No
Os01g0311400	Zinc finger, RING/FYVE/PHD-type domain containing protein.	AT1G20823.1	RING/U-box superfamily protein	Yes	No	No	No	No
Os01g0311500	Similar to PHS1 (PROPYZAMIDE-HYPERSENSITIVE 1); phosphoprotein phosphatase/ protein tyrosine/serine/threonine phosphatase.	AT5G23720.1	dual specificity protein phosphatase family protein	Yes	No	No	No	No
Os01g0311600	Sulfotransferase family protein.	AT3G45070.1	P-loop containing nucleoside triphosphate hydrolases superfamily protein	No	No	No	No	No
Os01g0311700	Pectinesterase inhibitor domain containing protein.	AT5G64620.1	cell wall / vacuolar inhibitor of fructosidase 2	No	No	No	No	No
Os01g0311800	Similar to Pectin methylesterase 8 (Fragment).	AT4G02330.1	Plant invertase/pectin methylesterase inhibitor superfamily	No	No	No	No	No
Os01g0312500	Similar to Pectinesterase.	AT3G14310.1	pectin methylesterase 3	No	No	No	No	No
Os01g0312600	Hypothetical protein.	AT4G16110.1	response regulator 2	No	No	No	No	No
Os01g0312800	Similar to CEL4=CELLULASE 4 (Fragment).	AT4G02290.1	glycosyl hydrolase 9B13	No	No	No	No	No
Os01g0313050	Hypothetical protein.	AT5G11830.1	Plant self-incompatibility protein S1 family	No	No	No	No	No
Os01g0313300	Similar to EREBP-3 protein (Fragment).	AT2G47520.1	Integrase-type DNA-binding superfamily protein	Yes	Yes	No	No	No
Os01g0313600	Conserved hypothetical protein.	AT1G55475.1		Yes	Yes	Yes	No	Yes
Os01g0314000	Protein of unknown function DUF3615 domain containing protein.	AT2G35330.1	RING/U-box superfamily protein	Yes	No	No	No	No
Os01g0314100	Catalytic domain of components of various dehydrogenase complexes containing protein.	AT3G06850.1	2-oxoacid dehydrogenases acyltransferase family protein	Yes	No	No	No	No
Os01g0314300	Uncharacterized domain 2 containing protein.	AT1G09150.1	pseudouridine synthase and archaeosine transglycosylase (PUA) domain-containing protein	Yes	No	No	No	No
Os01g0314600	Similar to Cytochrome c oxidoreductase.	AT4G15920.1	Nodulin MtN3 family protein	No	No	No	No	No
Os01g0314800	Late embryogenesis abundant protein 3 family protein.	AT4G02380.1	senescence-associated gene 21	Yes	No	No	No	No
Os01g0315600	Similar to Monoglyceride lipase.	AT4G17150.1	alpha/beta-Hydrolases superfamily protein	No	No	No	No	No
Os01g0315700	Similar to Monoglyceride lipase.	AT3G23570.1	alpha/beta-Hydrolases superfamily protein	No	No	No	No	No
Os01g0315800	UDP-glucuronic acid decarboxylase (EC 4.1.1.35).	AT3G62830.1	NAD(P)-binding Rossmann-fold superfamily protein	Yes	No	No	No	No
Os01g0315850	Hypothetical protein.	AT1G71210.1	Pentatricopeptide repeat (PPR) superfamily protein	Yes	No	No	No	No
Os01g0316001	Hypothetical conserved gene.	ATCG00190.1	RNA polymerase subunit beta	No	No	No	No	No
Os01g0316100	FAD dependent oxidoreductase family protein.	AT2G24580.1	FAD-dependent oxidoreductase family protein	No	No	No	No	No
Os01g0316500	Conserved hypothetical protein.	AT4G02425.1		Yes	No	No	No	No
Os01g0316600	Similar to pre-mRNA-splicing factor SF2.	AT4G02430.2	RNA-binding (RRM/RBD/RNP motifs) family protein	Yes	No	No	No	No
Os01g0316800	Similar to Deleted in split hand/splt foot protein (Fragment).	AT1G15940.1	Tudor/PWWP/MBT superfamily protein	Yes	No	No	No	No
Os01g0316900	Conserved hypothetical protein.	AT4G37440.1		Yes	No	No	No	No
Os01g0317125	Hypothetical protein.	AT3G01880.1	Plant protein of unknown function (DUF946)	Yes	No	No	No	No
Os01g0317500	Similar to esterase/lipase/thioesterase family protein.	AT4G32840.1	phosphofructokinase 6	Yes	No	No	No	No
Os01g0317800	Alpha/beta hydrolase family protein.	AT5G19290.1	alpha/beta-Hydrolases superfamily protein	Yes	No	No	No	No
Os01g0318000	Similar to esterase/lipase/thioesterase family protein.	AT1G35420.2	alpha/beta-Hydrolases superfamily protein	No	No	No	No	No
Os01g0318201	Non-protein coding transcript.			No	No	No	No	No
Os01g0318202	Hypothetical gene.	AT5G09870.1	cellulose synthase 5	Yes	Yes	No	No	No
Os01g0318400	Conserved hypothetical protein.	AT3G10040.1	sequence-specific DNA binding transcription factors	Yes	No	No	No	No
Os01g0318600	Hypothetical protein.	AT2G14846.1	Bifunctional inhibitor/lipid-transfer protein/seed storage 2S albumin superfamily protein	Yes	No	No	No	No
Os01g0318700	Similar to ABC1 protein (Fragment).	AT4G01660.1	ABC transporter 1	Yes	No	No	No	No
Os01g0319000	Similar to Pectin acetylesterase (Fragment).	AT2G46930.1	Pectinacetylesterase family protein	No	No	No	No	No
Os01g0319066	Hypothetical protein.	AT2G17070.1	Arabidopsis protein of unknown function (DUF241)	No	No	No	No	No
Os01g0319200	Hypothetical conserved gene.	AT3G50150.1	Plant protein of unknown function (DUF247)	No	No	No	No	No
Os01g0319400	Protein of unknown function DUF247, plant domain containing protein.	AT3G50120.1	Plant protein of unknown function (DUF247)	No	No	No	No	No
Os01g0320400	Conserved hypothetical protein.	AT5G02430.1	Transducin/WD40 repeat-like superfamily protein	No	No	No	No	No
Os01g0320700	Hypothetical protein.	AT1G52930.1	Ribosomal RNA processing Brix domain protein	Yes	Yes	Yes	Yes	No
Os01g0321300	Similar to Protein translocase subunit secA.	AT4G01800.2	Albino or Glassy Yellow 1	Yes	No	No	No	No
Os01g0321500	Hypothetical protein.	AT3G25545.1		No	No	No	No	No
Os01g0321700	Similar to predicted protein.	AT4G01810.1	Sec23/Sec24 protein transport family protein	Yes	No	No	No	No
Os01g0321800	Gas vesicle protein GvpC repeat containing protein.	AT3G62140.1		Yes	No	No	No	No
Os01g0321900	Hypothetical conserved gene.	AT2G31945.1		No	No	No	No	No
Os01g0322300	Similar to soluble inorganic pyrophosphatase.	AT2G46860.1	pyrophosphorylase 3	No	No	No	No	No
Os01g0322700	Non-protein coding transcript.			Yes	No	No	No	No
Os01g0322800	WD40 repeat-like domain containing protein.	AT1G73720.1	transducin family protein / WD-40 repeat family protein	Yes	No	No	No	No
Os01g0323000	Similar to Ser Thr specific protein kinase-like protein.	AT1G56720.1	Protein kinase superfamily protein	No	No	No	No	No
Os01g0323100	Similar to Pto kinase interactor 1.	AT1G48210.1	Protein kinase superfamily protein	No	No	No	No	No
Os01g0323300	RNA-binding, CRM domain domain containing protein.	AT1G23400.1	RNA-binding CRS1 / YhbY (CRM) domain-containing protein	Yes	Yes	No	No	No
Os01g0323500	Conserved hypothetical protein.	AT5G07130.1	laccase 13	No	No	No	No	No
Os01g0323600	Similar to S-adenosylmethionine synthase 2.	AT1G02500.1	S-adenosylmethionine synthetase 1	No	No	No	No	No
Os01g0323775	Hypothetical protein.	AT4G30990.2	ARM repeat superfamily protein	Yes	No	No	No	No
Os01g0323950	Similar to Glycine-rich protein 2b.	AT4G38680.1	glycine rich protein 2	No	No	No	No	No
Os01g0324400	Hypothetical conserved gene.	AT5G10120.1	Ethylene insensitive 3 family protein	No	No	No	No	No
Os01g0326000	Similar to Peroxidase (Fragment).	AT3G21770.1	Peroxidase superfamily protein	No	No	No	No	No
Os01g0326100	Similar to Peroxidase component PR-2 and/or 4 (Fragment).			Yes	No	No	No	No
Os01g0326300	Haem peroxidase, plant/fungal/bacterial family protein.	AT3G09640.1	ascorbate peroxidase 2	Yes	Yes	Yes	Yes	No
Os01g0327000	Similar to Class III peroxidase 14.	AT5G64230.1		Yes	No	No	No	No
Os01g0327100	Haem peroxidase family protein.	AT5G05340.1	Peroxidase superfamily protein	No	No	No	No	No
Os01g0327250	Hypothetical protein.	AT2G48060.1		No	No	No	No	No
Os01g0327400	Similar to Peroxidase (Fragment).	AT1G05260.1	Peroxidase superfamily protein	Yes	Yes	No	No	No
Os01g0327500	Conserved hypothetical protein.	AT4G04670.1	Met-10+ like family protein / kelch repeat-containing protein	No	No	No	No	No
Os01g0327600	Conserved hypothetical protein.	AT5G18525.1	protein serine/threonine kinases;protein tyrosine kinases;ATP binding;protein kinases	Yes	No	No	No	No
Os01g0327900	Hypothetical conserved gene.	AT5G25290.1	F-box family protein with a domain of unknown function (DUF295)	Yes	No	No	No	No
Os01g0328300	Similar to cDNA clone:J033084P10, full insert sequence.	AT2G17030.1	F-box family protein with a domain of unknown function (DUF295)	Yes	No	No	No	No
Os01g0328400	Ubiquitin.	AT1G23410.1	Ribosomal protein S27a / Ubiquitin family protein	Yes	No	No	No	No
Os01g0328500	Bucentaur or craniofacial development family protein.	AT5G30490.1		Yes	No	No	No	No
Os01g0328600	Similar to cyclase/dehydrase.	AT1G02475.1	Polyketide cyclase/dehydrase and lipid transport superfamily protein	Yes	No	No	No	No
Os01g0328700	FAD-dependent pyridine nucleotide-disulphide oxidoreductase domain containing protein.	AT1G48030.1	mitochondrial lipoamide dehydrogenase 1	Yes	No	No	No	No
Os01g0328900	Glycosyl transferase, family 31 domain containing protein.	AT3G06440.1	Galactosyltransferase family protein	Yes	No	No	No	No
Os01g0329000	Phospholipid/glycerol acyltransferase domain containing protein.	AT4G01950.1	glycerol-3-phosphate acyltransferase 3	No	No	No	No	No
Os01g0329075	Hypothetical protein.			No	No	No	No	No
Os01g0329150	Non-protein coding transcript.	AT5G61455.1	U2.7; snRNA	No	No	No	No	No
Os01g0329300	Pectin lyase fold domain containing protein.	AT1G48100.1	Pectin lyase-like superfamily protein	No	No	No	No	No
Os01g0329350	Hypothetical protein.	AT1G16590.1	DNA-binding HORMA family protein	No	No	No	No	No
Os01g0329400	Mitochondrial substrate carrier family protein.	AT5G15640.1	Mitochondrial substrate carrier family protein	Yes	No	No	No	No
Os01g0329800	YT521-B-like protein family protein.	AT1G48110.1	evolutionarily conserved C-terminal region 7	Yes	No	No	No	No
Os01g0329900	Similar to Lipase homolog (Fragment).	AT1G09390.1	GDSL-like Lipase/Acylhydrolase superfamily protein	Yes	No	No	No	No
Os01g0330001	Non-protein coding transcript.			No	No	No	No	No
Os01g0330100	Similar to Alpha-L-fucosidase 2.	AT4G16220.1	GDSL-like Lipase/Acylhydrolase superfamily protein	No	No	No	No	No
Os01g0330200	Peptidase C1A, papain family protein.	AT2G34080.1	Cysteine proteinases superfamily protein	No	No	No	No	No
Os01g0330650	Hypothetical gene.	AT4G02820.1	Pentatricopeptide repeat (PPR) superfamily protein	Yes	Yes	No	No	No
Os01g0331100	Similar to Alpha-L-fucosidase 2.	AT5G22810.1	GDSL-like Lipase/Acylhydrolase superfamily protein	Yes	No	No	No	No
Os01g0331500	Non-protein coding transcript.			No	No	No	No	No
Os01g0331900	Protein of unknown function DUF846, eukaryotic family protein.	AT1G09330.1		Yes	No	No	No	No
Os01g0332002	Non-protein coding transcript.			Yes	No	No	No	No
Os01g0332100	Similar to Neutral invertase-like protein (Fragment).	AT1G56560.1	Plant neutral invertase family protein	Yes	No	No	No	No
Os01g0332150	Hypothetical protein.	AT1G25490.1	ARM repeat superfamily protein	Yes	No	No	No	No
Os01g0332200	GA 2-oxidase2, GA metabolism	AT1G02400.1	gibberellin 2-oxidase 6	No	No	No	No	No
Os01g0332500	Similar to Serine carboxypeptidase II-like protein.	AT3G17180.1	serine carboxypeptidase-like 33	Yes	No	No	No	No
Os01g0332700	Similar to predicted protein.	AT3G24100.1	Uncharacterised protein family SERF	No	No	No	No	No
Os01g0332800	Similar to Serine carboxypeptidase II-like protein.	AT4G15100.1	serine carboxypeptidase-like 30	Yes	No	No	No	No
Os01g0332900	Similar to immediate-early protein RSP40.	AT1G47970.1		Yes	No	No	No	No
Os01g0333001	Non-protein coding transcript.			Yes	No	No	No	No
Os01g0333600	Protein of unknown function DUF594 domain containing protein.	AT5G45470.1	Protein of unknown function (DUF594)	No	No	No	No	No
Os01g0335600	Conserved hypothetical protein.	AT1G68510.1	LOB domain-containing protein 42	No	No	No	No	No
Os01g0335700	NB-ARC domain containing protein.	AT3G07040.1	NB-ARC domain-containing disease resistance protein	Yes	No	No	No	No
Os01g0336300	Hypothetical conserved gene.	AT4G40000.1	S-adenosyl-L-methionine-dependent methyltransferases superfamily protein	No	No	No	No	No
Os01g0337100	Similar to Sesquiterpene synthase.	AT3G14490.1	Terpenoid cyclases/Protein prenyltransferases superfamily protein	No	No	No	No	No
Os01g0337160	Conserved hypothetical protein.	AT5G03640.1	Protein kinase superfamily protein	Yes	Yes	Yes	Yes	No
Os01g0337180	Hypothetical gene.	AT2G13100.1	Major facilitator superfamily protein	No	No	No	No	No
Os01g0337500	Similar to H+-pyrophosphatase (Fragment).	AT1G15690.1	Inorganic H pyrophosphatase family protein	No	No	No	No	No
Os01g0337600	Similar to predicted protein.	AT3G06670.2	binding	Yes	No	No	No	No
Os01g0337700	Conserved hypothetical protein.	AT5G18880.1	RNA-directed DNA polymerase (reverse transcriptase)-related family protein	Yes	No	No	No	No
Os01g0337900	Similar to Dihydrolipoamide dehydrogenase.	AT3G16950.2	lipoamide dehydrogenase 1	Yes	No	No	No	No
Os01g0338000	Similar to GTP-binding protein SAR1A.	AT4G02080.1	secretion-associated RAS super family 2	Yes	No	No	No	No
Os01g0338100	Similar to Transcription initiation factor IID, 18kD subunit family protein.	AT1G02680.1	TBP-associated factor 13	Yes	No	No	No	No
Os01g0338150	Hypothetical gene.	AT3G57680.1	Peptidase S41 family protein	Yes	No	No	No	No
Os01g0338200	Mov34/MPN/PAD-1 family protein.	AT4G16144.1	associated molecule with the SH3 domain of STAM 3	Yes	No	No	No	No
Os01g0338401	Hypothetical gene.	AT3G60740.1	ARM repeat superfamily protein	No	No	No	No	No
Os01g0338600	Similar to cysteine sulfinate desulfinase/cysteine desulfurase and related enzymes.	AT2G43945.1		Yes	No	No	No	No
Os01g0339001	Non-protein coding transcript.			Yes	No	No	No	No
Os01g0339400	Conserved hypothetical protein.	AT3G54090.1	fructokinase-like 1	No	No	No	No	No
Os01g0339500	Similar to No apical meristem protein.			Yes	No	No	No	No
Os01g0339600	Proteasome assembly chaperone 3 domain containing protein.	AT5G14710.1		Yes	No	No	No	No
Os01g0339851	Conserved hypothetical protein.	AT2G23420.1	nicotinate phosphoribosyltransferase 2	No	No	No	No	No
Os01g0339900	Thioredoxin domain 2 containing protein.	AT2G47470.1	thioredoxin family protein	Yes	No	No	No	No
Os01g0339950	Non-protein coding transcript.			Yes	No	No	No	No
Os01g0340100	Transcription factor, MADS-box domain containing protein.	AT5G55690.1	MADS-box transcription factor family protein	No	No	No	No	No
Os01g0340400	Transcription factor, MADS-box domain containing protein.	AT1G47570.1	RING/U-box superfamily protein	No	No	No	No	No
Os01g0340600	Conserved hypothetical protein.	AT1G10340.1	Ankyrin repeat family protein	No	No	No	No	No
Os01g0340801	Non-protein coding transcript.			Yes	No	No	No	No
Os01g0341000	Conserved hypothetical protein.	AT1G57943.1	purine permease 17	No	No	No	No	No
Os01g0341200	Tubulin, conserved site domain containing protein.	AT2G03140.2	alpha/beta-Hydrolases superfamily protein	Yes	No	No	No	No
Os01g0341300	Conserved hypothetical protein.	AT5G38700.1		No	No	No	No	No
Os01g0341750	Hypothetical protein.	AT3G60920.1		Yes	No	No	No	No
Os01g0342500	Hypothetical conserved gene.	AT3G47450.1	P-loop containing nucleoside triphosphate hydrolases superfamily protein	Yes	No	No	No	No
Os01g0342750	Hypothetical conserved gene.	AT1G15520.1	pleiotropic drug resistance 12	Yes	No	No	No	No
Os01g0342800	Similar to UPF0631 protein.	AT3G19508.1		Yes	No	No	No	No
Os01g0342900	Similar to Adenosine monophosphate binding protein 1 AMPBP1.	AT1G20560.1	acyl activating enzyme 1	No	No	No	No	No
Os01g0343001	Hypothetical gene.	AT3G44230.1		Yes	Yes	No	No	No
Os01g0343100	Protein of unknown function DUF594 family protein.	AT5G45470.1	Protein of unknown function (DUF594)	No	No	No	No	No
Os01g0343200	Similar to Importin alpha-1b subunit.	AT3G06720.1	importin alpha isoform 1	Yes	No	No	No	No
Os01g0343300	Zinc finger, NHR/GATA-type domain containing protein.	AT5G26930.1	GATA transcription factor 23	Yes	Yes	No	No	No
Os01g0343350	Hypothetical protein.	AT5G03280.1	NRAMP metal ion transporter family protein	Yes	No	No	No	No
Os01g0343400	Conserved hypothetical protein.	AT2G35170.1	Histone H3 K4-specific methyltransferase SET7/9 family protein	Yes	No	No	No	No
Os01g0343500	Similar to TPR repeat.	AT3G05625.1	Tetratricopeptide repeat (TPR)-like superfamily protein	Yes	No	No	No	No
Os01g0343780	Hypothetical gene.			Yes	No	No	No	No
Os01g0344620	Hypothetical gene.	AT5G11910.1	alpha/beta-Hydrolases superfamily protein	Yes	No	No	No	No
Os01g0346250	Conserved hypothetical protein.	AT4G32500.1	K+ transporter 5	Yes	No	No	No	No
Os01g0346400	Conserved hypothetical protein.	AT5G40380.1	cysteine-rich RLK (RECEPTOR-like protein kinase) 42	Yes	Yes	Yes	Yes	No
Os01g0346600	Conserved hypothetical protein.	AT2G32480.1	ARABIDOPSIS SERIN PROTEASE	Yes	No	No	No	No
Os01g0346700	Conserved hypothetical protein.	AT3G06780.1	glycine-rich protein	Yes	Yes	No	No	No
Os01g0347000	Similar to PROPYZAMIDE-HTPERSENSITIVE 1.	AT5G23720.1	dual specificity protein phosphatase family protein	No	No	No	No	No
Os01g0347100	Protein of unknown function DUF1399 family protein.	AT1G56230.1	Protein of unknown function (DUF1399)	Yes	Yes	Yes	Yes	No
Os01g0347150	Non-protein coding transcript.			No	No	No	No	No
Os01g0347200	Conserved hypothetical protein.	AT2G41460.1	apurinic endonuclease-redox protein	Yes	Yes	No	No	No
Os01g0347300	Conserved hypothetical protein.	AT5G62970.1	Protein with RNI-like/FBD-like domains	No	No	No	No	No
Os01g0347500	Similar to Papain-like cysteine proteinase (Fragment).			No	No	No	No	No
Os01g0347600	Ervatamin B (EC 3.4.22.-) (ERV-B).	AT3G19390.1	Granulin repeat cysteine protease family protein	Yes	No	No	No	No
Os01g0348000	Similar to Papain-like cysteine proteinase (Fragment).	AT3G22780.1	Tesmin/TSO1-like CXC domain-containing protein	No	No	No	No	No
Os01g0348600	Similar to MFP2 (Fatty acid multifunctional protein) (AtMFP2).	AT3G06860.1	multifunctional protein 2	Yes	No	No	No	No
Os01g0348700	Similar to 60S ribosomal protein L23a (L25).	AT3G55280.1	ribosomal protein L23AB	Yes	No	No	No	No
Os01g0348800	Similar to Salt-stress induced protein (Salt protein).	AT5G35950.1	Mannose-binding lectin superfamily protein	No	No	No	No	No
Os01g0348900	SalT gene product (Salt-induced protein).	AT1G73040.1	Mannose-binding lectin superfamily protein	No	No	No	No	No
Os01g0349000	Conserved hypothetical protein.	AT4G34390.1	extra-large GTP-binding protein 2	Yes	Yes	No	No	No
Os01g0349400	Similar to Serine/threonine protein phosphatase PP1 (EC 3.1.3.16) (Fragment).	AT3G05580.1	Calcineurin-like metallo-phosphoesterase superfamily protein	Yes	No	No	No	No
Os01g0349600	Hypothetical protein.	AT1G80480.1	plastid transcriptionally active 17	Yes	Yes	Yes	Yes	No
Os01g0349800	Similar to Cytochrome P450.	AT2G46950.1	cytochrome P450, family 709, subfamily B, polypeptide 2	Yes	Yes	Yes	Yes	No
Os01g0350000	Transferase family protein.	AT5G17540.1	HXXXD-type acyl-transferase family protein	Yes	Yes	Yes	Yes	No
Os01g0350100	Hypothetical protein.	AT4G35380.1	SEC7-like guanine nucleotide exchange family protein	No	No	No	No	No
Os01g0350300	Disease resistance protein domain containing protein.	AT3G46530.1	NB-ARC domain-containing disease resistance protein	No	No	No	No	No
Os01g0350500	Similar to H0124B04.7 protein.	AT1G25410.1	isopentenyltransferase 6	No	No	No	No	No
Os01g0350900	Similar to VIP2 protein.	AT3G05545.1	RING/U-box superfamily protein	Yes	No	No	No	No
Os01g0351100	Similar to Poly.	AT1G14750.1	Cyclin family protein	Yes	No	No	No	No
Os01g0351200	Similar to Poly.	AT4G02390.1	poly(ADP-ribose) polymerase	Yes	No	No	No	No
Os01g0351300	Exocyst complex subunit Sec15-like family protein.	AT4G02350.1	exocyst complex component sec15B	Yes	No	No	No	No
Os01g0351500	Plant disease resistance response protein domain containing protein.	AT1G22900.1	Disease resistance-responsive (dirigent-like protein) family protein	No	No	No	No	No
Os01g0351800	2OG-Fe(II) oxygenase domain containing protein.	AT1G17010.1	2-oxoglutarate (2OG) and Fe(II)-dependent oxygenase superfamily protein	Yes	No	No	No	No
Os01g0352100	2OG-Fe(II) oxygenase domain containing protein.	AT1G78550.1	2-oxoglutarate (2OG) and Fe(II)-dependent oxygenase superfamily protein	Yes	Yes	Yes	Yes	No
Os01g0352200	Hypothetical protein.	AT5G61530.1	small G protein family protein / RhoGAP family protein	No	No	No	No	No
Os01g0352751	Non-protein coding transcript.			No	No	No	No	No
Os01g0353400	Similar to Glutathione S-transferase GST 8 (EC 2.5.1.18).	AT3G62760.1	Glutathione S-transferase family protein	No	No	No	No	No
Os01g0353501	Hypothetical protein.	AT5G23330.1	Nucleotidylyl transferase superfamily protein	No	No	No	No	No
Os01g0353600	Similar to AP-3 complex subunit sigma-2.	AT3G50860.1	Clathrin adaptor complex small chain family protein	No	No	No	No	No
Os01g0353633	Similar to OSIGBa0157K09-H0214G12.6 protein.	AT1G35240.1	auxin response factor 20	No	No	No	No	No
Os01g0353900	Similar to cDNA clone:J023055K12, full insert sequence.	AT3G23120.1	receptor like protein 38	Yes	Yes	Yes	Yes	No
Os01g0354175	Hypothetical protein.	AT5G15070.2	Phosphoglycerate mutase-like family protein	No	No	No	No	No
Os01g0354200	Similar to Sterol C-14 reductase.	AT3G52940.1	Ergosterol biosynthesis ERG4/ERG24 family	Yes	Yes	Yes	Yes	No
Os01g0354450	Similar to ATP binding protein.	AT2G46620.1	P-loop containing nucleoside triphosphate hydrolases superfamily protein	No	No	No	No	No
Os01g0354700	Pre-mRNA cleavage complex II Clp1 domain containing protein.	AT5G11010.2	Pre-mRNA cleavage complex II protein family	Yes	No	No	No	No
Os01g0355100	Pentatricopeptide repeat domain containing protein.	AT3G57430.1	Tetratricopeptide repeat (TPR)-like superfamily protein	Yes	Yes	Yes	Yes	No
Os01g0355175	Hypothetical protein.	ATCG00020.1	photosystem II reaction center protein A	Yes	No	No	No	No
Os01g0355250	Similar to Salt stress-induced protein.	AT3G16450.1	Mannose-binding lectin superfamily protein	No	No	No	No	No
Os01g0355400	Similar to BPM3; protein binding.	AT2G39760.1	BTB/POZ/MATH-domains containing protein	No	No	No	No	No
Os01g0355500	Hypothetical conserved gene.	AT4G12770.1	Chaperone DnaJ-domain superfamily protein	Yes	No	No	No	No
Os01g0355600	Galactose-binding like domain containing protein.	AT3G59770.3	sacI homology domain-containing protein / WW domain-containing protein	Yes	No	No	No	No
Os01g0355700	NB-ARC domain containing protein.	AT3G14470.1	NB-ARC domain-containing disease resistance protein	No	No	No	No	No
Os01g0355800	Similar to Esterase PIR7A.	AT2G23620.1	methyl esterase 1	Yes	No	No	No	No
Os01g0355900	Peptidase C48, SUMO/Sentrin/Ubl1 family protein.	AT4G15880.1	Cysteine proteinases superfamily protein	Yes	No	No	No	No
Os01g0356400	Similar to multidrug resistance protein ABC transporter family.	AT2G47800.1	multidrug resistance-associated protein 4	Yes	No	No	No	No
Os01g0356450	Non-protein coding transcript.			No	No	No	No	No
Os01g0356500	Thiamin pyrophosphokinase, eukaryotic domain containing protein.	AT1G02880.3	thiamin pyrophosphokinase1	Yes	No	No	No	No
Os01g0356800	Domain of unknown function DUF3406, chloroplast translocase domain containing protein.	AT2G16640.1	multimeric translocon complex in the outer envelope membrane 132	No	No	No	No	No
Os01g0356900	Similar to Extensin-like protein.	AT3G19020.1	Leucine-rich repeat (LRR) family protein	No	No	No	No	No
Os01g0356951	Similar to Flavin monoxygenase-like protein floozy.	AT5G26920.1	Cam-binding protein 60-like G	No	No	No	No	No
Os01g0357100	Ferredoxin-nitrite reductase (EC 1.7.7.1).	AT2G15620.1	nitrite reductase 1	Yes	Yes	Yes	Yes	No
Os01g0357150	Hypothetical protein.	AT5G55950.1	Nucleotide/sugar transporter family protein	Yes	No	No	No	No
Os01g0357200	Sterol-binding domain containing protein.	AT5G42890.1	sterol carrier protein 2	No	No	No	No	No
Os01g0357400	Similar to Alpha-amylase.	AT4G25000.1	alpha-amylase-like	No	No	No	No	No
Os01g0357500	Similar to Ferredoxin-nitrite reductase.	AT5G44260.1	Zinc finger C-x8-C-x5-C-x3-H type family protein	No	No	No	No	No
Os01g0357800	Pentatricopeptide repeat domain containing protein.	AT4G21300.1	Tetratricopeptide repeat (TPR)-like superfamily protein	Yes	No	No	No	No
Os01g0357900	Similar to RALF.	AT4G15800.1	ralf-like 33	Yes	Yes	No	No	No
Os01g0358100	Rapid ALkalinization Factor family protein.	AT3G05490.1	ralf-like 22	No	No	No	No	No
Os01g0358300	Tetratricopeptide-like helical domain containing protein.	AT1G02910.1	tetratricopeptide repeat (TPR)-containing protein	Yes	No	No	No	No
Os01g0358400	Similar to 40S ribosomal protein S4.	AT5G58420.1	Ribosomal protein S4 (RPS4A) family protein	Yes	Yes	No	No	No
Os01g0358551	Conserved hypothetical protein.	AT4G29310.1	Protein of unknown function (DUF1005)	Yes	No	No	No	No
Os01g0358700	Similar to Powdery mildew resistance protein PM3b.	AT4G19060.1	P-loop containing nucleoside triphosphate hydrolases superfamily protein	No	No	No	No	No
Os01g0358800	Similar to N-acetyltransferase.	AT2G32020.1	Acyl-CoA N-acyltransferases (NAT) superfamily protein	No	No	No	No	No
Os01g0358900	Similar to GDHB glutamate dehydrogenase.	AT5G18170.1	glutamate dehydrogenase 1	No	No	No	No	No
Os01g0359400	NB-ARC domain containing protein.	AT1G33560.1	Disease resistance protein (CC-NBS-LRR class) family	Yes	Yes	Yes	Yes	No
Os01g0359600	Disease resistance protein domain containing protein.	AT3G14460.1	LRR and NB-ARC domains-containing disease resistance protein	Yes	Yes	Yes	Yes	No
Os01g0359800	Similar to NB-ARC domain containing protein.	AT1G58390.1	Disease resistance protein (CC-NBS-LRR class) family	Yes	Yes	Yes	Yes	No
Os01g0360100	Similar to Powdery mildew resistance protein pm3f (Fragment).	AT3G57550.2	guanylate kinase	Yes	Yes	No	No	No
Os01g0360150	Hypothetical protein.	AT1G66940.1	protein kinase-related	No	No	No	No	No
Os01g0360200	Similar to Respiratory burst oxidase homolog.	AT5G47910.1	respiratory burst oxidase homologue D	Yes	No	No	No	No
Os01g0360333	Hypothetical protein.	AT4G11350.1	Protein of unknown function (DUF604)	Yes	No	No	No	No
Os01g0360600	Dephospho-CoA kinase family protein.	AT2G27490.1	dephospho-CoA kinase family	Yes	No	No	No	No
Os01g0361000	Conserved hypothetical protein.	AT5G35338.2	methyl-CPG-binding domain 12	Yes	Yes	Yes	Yes	No
Os01g0361500	Phospholipid/glycerol acyltransferase domain containing protein.	AT1G54570.1	Esterase/lipase/thioesterase family protein	Yes	No	No	No	No
Os01g0361700	Conserved hypothetical protein.	AT1G59930.1	MADS-box family protein	No	No	No	No	No
Os01g0361800	Hypothetical conserved gene.	AT4G07825.1		Yes	No	No	No	No
Os01g0362000	Conserved hypothetical protein.	AT5G58920.1		Yes	No	No	No	No
Os01g0362100	Esterase/lipase/thioesterase domain containing protein.	AT1G54570.1	Esterase/lipase/thioesterase family protein	Yes	No	No	No	No
Os01g0362400	Conserved hypothetical protein.	AT4G15940.1	Fumarylacetoacetate (FAA) hydrolase family	Yes	Yes	Yes	Yes	No
Os01g0362533	Conserved hypothetical protein.	AT1G03830.2	guanylate-binding family protein	No	No	No	No	No
Os01g0362800	Conserved hypothetical protein.	AT5G55630.1	Outward rectifying potassium channel protein	No	No	No	No	No
Os01g0363000	Hypothetical protein.	AT4G26690.1	PLC-like phosphodiesterase family protein	No	No	No	No	No
Os01g0363300	Uncharacterised protein family UPF0497, trans-membrane plant subgroup domain containing protein.	AT4G15630.1	Uncharacterised protein family (UPF0497)	Yes	No	No	No	No
Os01g0363500	Similar to predicted protein.	AT1G18060.1		Yes	No	No	No	No
Os01g0363600	Similar to hydroxyethylthiazole kinase family protein.	AT3G24030.1	hydroxyethylthiazole kinase family protein	Yes	Yes	Yes	Yes	No
Os01g0363900	Similar to HASTY.	AT3G05040.1	ARM repeat superfamily protein	Yes	No	No	No	No
Os01g0363950	Hypothetical gene.	AT3G50190.1	Plant protein of unknown function (DUF247)	No	No	No	No	No
Os01g0364000	Hypothetical gene.			Yes	No	No	No	No
Os01g0364100	Similar to OSIGBa0145M07.8 protein.	AT1G21230.1	wall associated kinase 5	Yes	No	No	No	No
Os01g0364400	Protein kinase, catalytic domain domain containing protein.	AT1G79670.1	Wall-associated kinase family protein	Yes	No	No	No	No
Os01g0364412	Non-protein coding transcript.			No	No	No	No	No
Os01g0364450	Hypothetical gene.	AT4G21215.2		Yes	Yes	Yes	Yes	No
Os01g0364800	Protein kinase, catalytic domain domain containing protein.	AT3G53840.1	Protein kinase superfamily protein	Yes	No	No	No	No
Os01g0364900	Conserved hypothetical protein.	AT5G01849.1		No	No	No	No	No
Os01g0365000	Protein kinase, catalytic domain domain containing protein.	AT1G16130.1	wall associated kinase-like 2	Yes	No	No	No	No
Os01g0365300	Hypothetical conserved gene.	AT1G10750.1	Protein of Unknown Function (DUF239)	No	No	No	No	No
Os01g0366100	Similar to cDNA clone:J023120H23, full insert sequence.			Yes	Yes	Yes	Yes	No
Os01g0366300	Similar to Receptor protein kinase.	AT4G05200.1	cysteine-rich RLK (RECEPTOR-like protein kinase) 25	Yes	Yes	No	No	No
Os01g0366400	Hypothetical protein.	AT5G07440.1	glutamate dehydrogenase 2	Yes	Yes	Yes	Yes	No
Os01g0366501	Hypothetical gene.	AT3G07330.1	Cellulose-synthase-like C6	Yes	No	No	No	No
Os01g0367100	NAD(P)-binding domain containing protein.	AT2G39080.1	NAD(P)-binding Rossmann-fold superfamily protein	Yes	No	No	No	No
Os01g0367201	Non-protein coding transcript.			Yes	No	No	No	No
Os01g0367300	Nucleotide-binding, alpha-beta plait domain containing protein.	AT1G07350.1	RNA-binding (RRM/RBD/RNP motifs) family protein	Yes	No	No	No	No
Os01g0367400	Conserved hypothetical protein.	AT2G26250.1	3-ketoacyl-CoA synthase 10	Yes	No	No	No	No
Os01g0367450	Non-protein coding transcript.			Yes	No	No	No	No
Os01g0367500	Hypothetical conserved gene.	AT3G10280.1	3-ketoacyl-CoA synthase 14	No	No	No	No	No
Os01g0367700	Similar to Cyclin-dependent protein kinase-like protein.	AT1G54610.2	Protein kinase superfamily protein	Yes	No	No	No	No
Os01g0367900	Similar to Possible global transcription activator SNF2L1 (SWI/SNF related matrix associated actin dependent regulator of chromatin subfamily A member 1).	AT3G06400.3	chromatin-remodeling protein 11	Yes	No	No	No	No
Os01g0368000	Similar to cDNA clone:J023132I08, full insert sequence.	AT5G07800.1	Flavin-binding monooxygenase family protein	Yes	No	No	No	No
Os01g0368500	Protein of unknown function DUF679 domain containing protein.	AT4G18425.1	Protein of unknown function (DUF679)	No	No	No	No	No
Os01g0368600	Conserved hypothetical protein.	AT3G22430.1		No	No	No	No	No
Os01g0368700	Protein of unknown function DUF679 domain containing protein.	AT2G23800.1	geranylgeranyl pyrophosphate synthase 2	Yes	No	No	No	No
Os01g0368900	Similar to Glutaredoxin-C1.	AT3G21460.1	Glutaredoxin family protein	Yes	Yes	No	No	No
Os01g0369000	Similar to Cullin-1.	AT4G02570.1	cullin 1	Yes	No	No	No	No
Os01g0369200	Similar to Cullin-1.	AT3G46910.1	Cullin family protein	No	No	No	No	No
Os01g0369300	Potassium uptake protein, kup domain containing protein.	AT3G02050.1	K+ uptake transporter 3	No	No	No	No	No
Os01g0369366	Hypothetical protein.	AT1G80410.2	tetratricopeptide repeat (TPR)-containing protein	No	No	No	No	No
Os01g0369500	C2 calcium-dependent membrane targeting domain containing protein.	AT3G16510.1	Calcium-dependent lipid-binding (CaLB domain) family protein	No	No	No	No	No
Os01g0369600	Conserved hypothetical protein.			Yes	Yes	Yes	Yes	No
Os01g0369700	Similar to Glutathione S-transferase GST 8 (EC 2.5.1.18).	AT1G57720.1	Translation elongation factor EF1B, gamma chain	Yes	No	No	No	No
Os01g0369800	Hypothetical protein.	AT1G78210.1	alpha/beta-Hydrolases superfamily protein	Yes	No	No	No	No
Os01g0369900	Similar to 12-oxo-phytodienoic acid reductase6.	AT3G04740.1	RNA polymerase II transcription mediators	Yes	No	No	No	No
Os01g0369950	Hypothetical gene.	AT3G21500.2	1-deoxy-D-xylulose 5-phosphate synthase 1	Yes	No	No	No	No
Os01g0370000	NADH:flavin oxidoreductase/NADH oxidase, N-terminal domain containing protein.	AT1G76690.1	12-oxophytodienoate reductase 2	No	No	No	No	No
Os01g0370200	Similar to Glutathione-S-transferase 19E50.	AT3G62760.1	Glutathione S-transferase family protein	No	No	No	No	No
Os01g0370400	Hypothetical protein.	AT1G04600.1	myosin XI A	No	No	No	No	No
Os01g0370600	Similar to Glutathione transferase.	AT2G42240.2	RNA-binding (RRM/RBD/RNP motifs) family protein	No	No	No	No	No
Os01g0370750	Non-protein coding transcript.			No	No	No	No	No
Os01g0370900	Similar to Glutathione transferase.	AT4G25750.1	ABC-2 type transporter family protein	No	No	No	No	No
Os01g0371200	Similar to Glutathione-S-transferase 19E50.	AT1G02930.1	glutathione S-transferase 6	Yes	Yes	No	No	No
Os01g0371300	Hypothetical protein.	AT3G20590.1	Late embryogenesis abundant (LEA) hydroxyproline-rich glycoprotein family	Yes	Yes	Yes	Yes	No
Os01g0371400	Similar to Glutathione s-transferase gstf2.	AT3G51800.2	metallopeptidase M24 family protein	No	No	No	No	No
Os01g0371500	Similar to Glutathione-S-transferase 19E50.	AT2G47730.1	glutathione S-transferase phi 8	No	No	No	No	No
Os01g0372100	Hypothetical gene.	AT1G36180.1	acetyl-CoA carboxylase 2	Yes	Yes	Yes	No	Yes
Os01g0372350	Conserved hypothetical protein.	AT1G23935.1		Yes	Yes	Yes	Yes	No
Os01g0372400	Glutathione S-transferase, C-terminal-like domain containing protein.	AT1G53680.1	glutathione S-transferase TAU 28	No	No	No	No	No
Os01g0372450	Hypothetical protein.	AT3G46840.1	Subtilase family protein	Yes	No	No	No	No
Os01g0372500	Similar to Leucoanthocyanidin dioxygenase (EC 1.14.11.19) (LDOX) (Leucocyanidin oxygenase) (Leucoanthocyanidin hydroxylase).	AT4G22880.1	leucoanthocyanidin dioxygenase	No	No	No	No	No
Os01g0372700	Similar to Asparaginyl-tRNA synthetase, cytoplasmic 1 (EC 6.1.1.22) (Asparagine-- tRNA ligase 1) (AsnRS 1).	AT1G70980.1	Class II aminoacyl-tRNA and biotin synthetases superfamily protein	Yes	Yes	No	No	No
Os01g0372866	Hypothetical gene.			Yes	No	No	No	No
Os01g0373200	Hypothetical conserved gene.	AT1G05310.1	Pectin lyase-like superfamily protein	No	No	No	No	No
Os01g0373400	Homeodomain-like containing protein.	AT3G47680.1	DNA binding	Yes	Yes	No	No	No
Os01g0373500	Protein of unknown function DUF594 domain containing protein.	AT5G45530.1	Protein of unknown function (DUF594)	No	No	No	No	No
[truncated: 36,031 more rows]

## Sheet: TableS4
Table S4 The result of GO enrichment analysis fortime-of-day-depending genes whose expression was fluctuated deifferentally between Koshihikari and Takanari
"BP" and "MF" indicate "biological process" and "molecular function", respectively. All GO terms were tested with Fisher's exact test (FDR = 0.05).
Adjusted P value	ID	Category	Description	Hour-depending genes with the GO term	Hour-depending genes annotated with any GO terms	All genes with the GO term	All genes annotated with any GO terms
2.37234e-05	GO:0020037	MF	heme binding	39	758	229	11917
0.000271566	GO:0005506	MF	iron ion binding	37	758	240	11917
0.000271566	GO:0016705	MF	oxidoreductase activity, acting on paired donors, with incorporation or reduction of molecular oxygen	38	758	249	11917
0.000682973	GO:0055114	BP	oxidation-reduction process	87	758	826	11917
0.00381427	GO:0009055	MF	electron transfer activity	38	758	285	11917
0.0226383	GO:0004601	MF	peroxidase activity	13	758	60	11917

## Sheet: TableS5
Table S5 The result of GO enrichment analysis for scaled-age-depending genes whose expression was fluctuated deifferentally between Koshihikari and Takanari
"BP" and "MF" indicate "biological process" and "molecular function", respectively. All GO terms were tested with Fisher's exact test (FDR = 0.05).
Adjusted P value	ID	Category	Description	Age-depending genes with the GO term	Age-depending genes annotated with any GO terms	All genes with the GO term	All genes annotated with any GO terms
3.63332e-07	GO:0004674	MF	protein serine/threonine kinase activity	86	686	744	11917
1.66609e-06	GO:0006468	BP	protein phosphorylation	95	686	893	11917
1.20888e-05	GO:0005506	MF	iron ion binding	37	686	240	11917
1.66168e-05	GO:0043531	MF	ADP binding	38	686	256	11917
2.9165e-05	GO:0006952	BP	defense response	33	686	210	11917
3.51234e-05	GO:0032550	MF	purine ribonucleoside binding	168	686	2035	11917
0.00011738	GO:0020037	MF	heme binding	33	686	229	11917
0.00321941	GO:0016705	MF	oxidoreductase activity, acting on paired donors, with incorporation or reduction of molecular oxygen	31	686	249	11917
0.00432527	GO:0016758	MF	transferase activity, transferring hexosyl groups	32	686	265	11917
0.00742588	GO:0009055	MF	electron transfer activity	33	686	285	11917
0.00978159	GO:0005524	MF	ATP binding	126	686	1608	11917
0.0210646	GO:0006559	BP	L-phenylalanine catabolic process	4	686	7	11917
0.0210646	GO:0009607	BP	response to biotic stimulus	4	686	7	11917
0.0305677	GO:0071705	BP	nitrogen compound transport	13	686	79	11917
0.0349931	GO:0016841	MF	ammonia-lyase activity	4	686	8	11917
0.0349931	GO:0006820	BP	anion transport	11	686	61	11917

## Sheet: TableS6
Table S6 The number of time-of-day-depending and scaled-age-depending genes affected by each eQTL
"Position" column indicates position of each SSR marker on the chromosomes in the IRGSP1.0 reference genome.
	marker	chr.	Position (Mb)	Number of time-of-day-depending genes affected by each eQTL	Number of scaled-age-dependending genes affected by each eQTL	Sum of time-of-day-depending and scaled-age-dependending genes affected by each eQTL
1	RM3252	1	0.303	13	14	27
2	RM5423	1	2.17	15	10	25
3	GN1a	1	5.273	15	10	25
4	RM1287-1	1	10.84	13	5	18
5	RM5365	1	14.518	17	11	28
6	RM5385	1	17.311	17	11	28
7	RM1196	1	21.904	19	8	27
8	RM7124	1	24.391	16	7	23
9	RM1297-1	1	28.613	16	7	23
10	RM6648	1	32.338	17	10	27
11	RM7594	1	35.472	17	10	27
12	sd1	1	38.383	16	10	26
13	RM5794-1	1	41.082	9	4	13
14	RM6321	1	42.924	9	4	13
15	RM6842	2	0.125	5	9	14
16	RM7562	2	1.878	5	9	14
17	RM4355	2	4.264	6	13	19
18	RM5897	2	6.734	6	13	19
19	RM5699	2	8.982	9	15	24
20	RM1234	2	11.336	11	13	24
21	RM5521	2	15.852	6	2	8
22	RM1211-1	2	18.456	5	2	7
23	RM1379	2	20.057	5	2	7
24	RM3688	2	22.401	7	2	9
25	RM3515-1	2	24.022	7	2	9
26	RM6933-1	2	29.314	12	8	20
27	RM3316	2	30.585	12	8	20
28	RM3850	2	35.432	7	5	12
29	RM7332-3	3	0.412	3	2	5
30	RM3372	3	1.457	3	2	5
31	RM4683	3	3.181	3	2	5
32	RM5442	3	5.529	3	2	5
33	RM1371	3	9.942	10	3	13
34	RM5748	3	12.328	10	3	13
35	RM3204	3	14.993	5	0	5
36	RM1334	3	17.423	5	0	5
37	RM5488	3	21.393	5	0	5
38	RM3513	3	25.115	4	0	4
39	RM2334	3	26.748	5	1	6
40	RM1350-1	3	28.683	5	1	6
41	RM3199	3	30.422	2	3	5
42	RM6970	3	32.444	2	2	4
43	RM7389	3	36.162	2	2	4
44	RM16260	4	0.177	8	8	16
45	RM5414	4	2.035	13	8	21
46	RM1305	4	5.66	10	8	18
47	RM5633	4	13.084	9	7	16
48	RM16828	4	18.788	4	3	7
49	RM1359-1	4	20.033	2	2	4
50	RM3839	4	24.09	6	2	8
51	RM1354	4	26.299	6	2	8
52	RM3916	4	28.76	14	6	20
53	RM3534	4	31.164	14	6	20
54	RM5478	4	33.48	14	6	20
55	RM5608	4	35.358	14	6	20
56	RM1248	5	0.094	2	2	4
57	RM17836	5	1.749	2	2	4
58	RM6034	5	7.034	5	2	7
59	RM18222	5	10.124	9	0	9
60	RM1115	5	14.816	9	0	9
61	RM3838-1	5	16.554	9	0	9
62	RM1386	5	20.057	8	2	10
63	RM3295	5	22.333	5	1	6
64	RM3476	5	23.907	7	2	9
65	RM5784	5	27.858	3	5	8
66	RM3286	5	29.544	4	4	8
67	RM6467	6	0.221	7	3	10
68	RM3408	6	4.598	8	3	11
69	RM5855	6	7.412	16	11	27
70	RM3330	6	11.065	19	11	30
71	RM2229	6	15.58	20	12	32
72	RM7193	6	20.259	13	7	20
73	RM1340-1	6	23.344	4	5	9
74	RM5957	6	24.523	11	3	14
75	RM6395	6	25.997	11	3	14
76	APO1	6	27.482	11	3	14
77	RM1370	6	28.534	10	5	15
78	RM5463-1	6	30.986	9	5	14
79	RM4584	7	0.496	19	7	26
80	RM5752-1	7	2.568	19	7	26
81	RM6728	7	5.73	17	7	24
82	RM5436	7	9.076	18	8	26
83	RM5499	7	9.988	18	8	26
84	RM7273	7	13.431	18	8	26
85	RM5481-1	7	16.2	18	8	26
86	RM6394	7	18.394	6	6	12
87	RM3826	7	20.808	7	8	15
88	RM6420	7	24.789	7	8	15
89	RM1330-1	7	25.658	7	8	15
90	RM7601	7	29.04	7	8	15
91	RM6369	8	0.126	4	2	6
92	RM1148	8	3.74	3	2	5
93	RM22709	8	9.233	6	4	10
94	RM22837	8	12.377	6	4	10
95	RM5767	8	18.822	11	4	15
96	RM3634	8	21.583	11	4	15
97	RM6070	8	26.322	6	5	11
98	RM3480	8	27.393	6	5	11
99	RM4997	8	28.239	3	2	5
100	RM23654	9	0.152	10	8	18
101	RM23662	9	0.432	10	8	18
102	RM7481	9	6.595	10	8	18
103	RM1328	9	9.206	10	8	18
104	RM3907	9	10.494	14	6	20
105	RM5657	9	14.368	10	6	16
106	RM6235	9	16.676	6	4	10
107	RM3808	9	20.548	8	6	14
108	RM6971	9	21.893	8	6	14
109	RM6797	9	22.713	8	6	14
110	RM7492	10	0.055	11	11	22
111	RM3882	10	2.739	11	13	24
112	RM7276	10	6.079	11	13	24
113	RM5348	10	8.557	11	13	24
114	RM4455	10	11.737	6	3	9
115	RM1859	10	13.557	6	3	9
116	RM5620	10	17.475	15	8	23
117	RM6737	10	18.784	15	8	23
118	RM6673	10	23.082	15	8	23
119	RM1761	11	0.306	15	16	31
120	RM7203	11	1.083	15	16	31
121	RM5599-1	11	3.829	15	16	31
122	RM4469	11	6.26	15	16	31
123	RM3701	11	8.105	22	25	47
124	RM5824	11	14.528	24	19	43
125	RM1355	11	17.671	12	15	27
126	RM1341	11	20.143	12	15	27
127	RM6623	11	25.193	11	20	31
128	RM2064	11	27.488	11	20	31
129	RM7443	11	28.954	11	20	31
130	Bb77A02	12	0.075	18	13	31
131	RM3323	12	0.977	18	13	31
132	RM6998	12	4.746	18	13	31
133	RM2935	12	7.426	21	13	34
134	RM1047	12	11.225	25	17	42
135	RM7102-1	12	13.214	25	17	42
136	RM7344	12	17.95	13	8	21
137	RM3448	12	19.948	13	8	21
138	RM3326	12	21.776	5	4	9
139	RM5609	12	24.001	6	4	10
140	RM1300	12	25.999	4	4	8
141	RM1226	12	27.344	4	4	8

## Sheet: TableS7
Table S7 The gene descriptions of time-of-day-depending and scaled-age-depending genes whose expression was affected by RM3701 or RM5824
Locus_ID	eQTL	Description	Oryzabase.Gene.Symbol	Oryzabase.Gene.Name
Os01g0313600	RM3701 and RM5824	Conserved hypothetical protein.	-	-
Os01g0372100	RM3701 and RM5824	Hypothetical gene.	-	-
Os01g0569800	RM3701	Conserved hypothetical protein.	-	-
Os02g0702300	RM3701	Conserved hypothetical protein.	-	-
Os03g0431550	RM3701 and RM5824	Glycosyl transferase, family 20 domain containing protein.	-	-
Os03g0602300	RM3701	Cytochrome P450 85A1 (EC 1.14.-.-) (C6-oxidase) (OsDWARF) (Dwarf protein).	brd1, OsDWARF, DWARF, OsBR6ox, BR6ox, CYP85A1, CYP85A4, OsDWF, CYP85A1/OsDWARF, OsBRD1, OsCYP85A1	brassinosteroid-dependent1, brassinosteroid-dependent 1, brassinosteroid-deficient dwarf1, brassinosteroid-deficient dwarf 1, Cytochrome P450 85A1, C6-oxidase, BR-6-oxidase, Dwarf protein, cytochrome P450 CYP85A4, brassinosteroid deficient1, BR-deficient dwarf1, BR-deficient dwarf 1
Os06g0492300	RM3701	Conserved hypothetical protein.	-	-
Os11g0128932	RM3701 and RM5824	Hypothetical gene.	-	-
Os11g0135400	RM3701	60S acidic ribosomal protein P0.	ARP	60S acidic ribosomal protein
Os11g0151002	RM3701	Similar to Calmodulin binding protein.	-	-
Os11g0170900	RM3701	Similar to BURP domain-containing protein 17.	OsBURP17	BURP domain-containing protein 17
Os11g0171350	RM3701	Non-protein coding transcript.	-	-
Os11g0210300	RM3701	Alcohol dehydrogenase 1.	Adh1, Adh1/2, adh1/adh2	Alcohol dehydrogenase1, Alcohol dehydrogenase 1, Alcohol dehydrogenase-1, reduced adh activity, Alcohol dehydrogenase I
Os11g0210600	RM3701 and RM5824	Similar to Alcohol dehydrogenase (Fragment).	Adh3	Alcohol dehydrogenase 3, alcohol dehydrogenase-3
Os11g0214900	RM3701 and RM5824	Plant disease resistance response protein family protein.	-	-
Os11g0222900	RM3701	NB-ARC domain containing protein.	-	-
Os11g0224900	RM3701	Similar to NBS-LRR protein (Fragment).	Os11gRGA3	R-gene analog 3
Os11g0226933	RM3701 and RM5824	NB-ARC domain containing protein.	-	-
Os11g0228600	RM3701	Similar to NB-ARC domain containing protein, expressed.	-	-
Os11g0235300	RM3701 and RM5824	Hypothetical gene.	-	-
Os11g0250100	RM3701	Conserved hypothetical protein.	-	-
Os11g0256300	RM3701 and RM5824	Zinc finger, GRF-type domain containing protein.	-	-
Os11g0263000	RM3701 and RM5824	Similar to Leucine Rich Repeat family protein, expressed.	-	-
Os11g0265900	RM3701 and RM5824	Conserved hypothetical protein.	-	-
Os11g0269700	RM5824	Hypothetical protein.	-	-
Os11g0271000	RM3701	Conserved hypothetical protein.	-	-
Os11g0298200	RM5824	Hypothetical gene.	-	-
Os11g0302800	RM5824	Protein of unknown function DUF724 family protein.	-	-
Os11g0307600	RM3701 and RM5824	Similar to Hydroxyproline-rich glycoprotein DZ-HRGP precursor.	-	-
Os11g0311100	RM3701 and RM5824	Similar to Pantothenate kinase family protein.	-	-
Os11g0429900	RM5824	Non-protein coding transcript.	-	-
Os11g0440866	RM3701 and RM5824	Non-protein coding transcript.	-	-
Os11g0441500	RM3701 and RM5824	UDP-glucuronosyl/UDP-glucosyltransferase family protein.	-	-
Os11g0444400	RM5824	Conserved hypothetical protein.	-	-
Os11g0466966	RM5824	Similar to OSIGBa0102N07.4 protein.	-	-
Os11g0474100	RM3701 and RM5824	Conserved hypothetical protein.	-	-
Os11g0475500	RM5824	Conserved hypothetical protein.	-	-
Os11g0481500	RM5824	Conserved hypothetical protein.	-	-
Os11g0484300	RM5824	Similar to Mcm2-prov protein.	OsMCM2	-
Os11g0485200	RM5824	ATPase, P-type, K/Mg/Cd/Cu/Zn/Na/Ca/Na/H-transporter family protein.	-	-
Os11g0485500	RM3701 and RM5824	Hypothetical protein.	-	-
Os11g0489250	RM3701 and RM5824	Similar to Cytochrome P450 family protein, expressed.	-	-
Os11g0540800	RM5824	Protein of unknown function DUF247, plant domain containing protein.	-	-
Os11g0545300	RM3701 and RM5824	Similar to Topoisomerase 6 subunit A-like protein.	OsSPO11-5, OsSPO11-5C, SPO11-1A, SPO11-1B, SPO11-1C, SPO11-1D	-
Os11g0549675	RM3701 and RM5824	Similar to cDNA clone:001-208-B08, full insert sequence.	-	-
Os11g0550100	RM3701 and RM5824	Similar to NB-ARC domain containing protein, expressed.	-	-
Os11g0550300	RM5824	Hypothetical protein.	-	-
Os11g0550500	RM3701 and RM5824	Similar to LZ-NBS-LRR class RGA.	-	-
Os11g0550800	RM3701 and RM5824	Similar to plastid-specific ribosomal protein 6.	-	-
Os11g0559200	RM3701 and RM5824	Protein kinase, core domain containing protein.	Xa21*, Xa21, OsXA21	Xanthomonas oryzae pv. oryzae resistance 21, Xanthomonas campestris pv. oryzae resistance-21, Xanthomonas oryzae pv. oryzae resistance-21, Xanthomonas resistance 21
Os11g0562100	RM3701 and RM5824	Squalene cyclase domain containing protein.	OsIAS, OsOSC11	isoarborinol synthase, oxidosqualene cyclase 11
Os11g0564800	RM5824	Hypothetical protein.	-	-
Os11g0598300	RM5824	NB-ARC domain containing protein.	-	-
Os12g0209502	RM5824	Hypothetical gene.	-	-
Os12g0550800	RM3701 and RM5824	Hypothetical conserved gene.	-	-

## Sheet: TableS8
Table S8 The result of GO enrichment analysis for time-of-day-depending and scaled-age-depending genes whose expression was affected by RM3701 or RM5824
"BP" and "MF" indicate "biological process" and "molecular function", respectively. All GO terms were tested with Fisher's exact test (FDR = 0.05).
Adjusted P value	ID	Category	Description	Hour-depending and scaled-age-depending genes with the GO term	Hour-depending and scaled-age-depending genes annotated with any GO terms	All genes with the GO term	All genes annotated with any GO terms
0.00189002	GO:0006952	MF	defense response	5	21	210	11917
0.000544951	GO:0043531	BP	ADP binding	6	21	256	11917

## Sheet: memo
Table S1 SSR marker composition in the used lines.
"Position" column indicates position of each SSR marker on the chromosomes in the IRGSP1.0 reference genome. A and B indicate Koshihikari- and Takanari-type alleles, respectively.
Table S2 Sample attribute used in this study
TransPlantSet indicates the transplant sets in each year. The detail of seeding and transplant date in each set is described in the methods. "Year", "month", "day" and "hour" columns indicate sampling data. "LineName" column indicates predicted genotypes based on SNP detected in each RNA-Seq. "field" column indicates the place of the fields.
Table S3 The list of O. sativa genes and their expressions
"Expression" column indicates whether the genes are “expressed genes” or not. “Yes” indicates that the gene were “expressed genes” detected in more than 20% of all samples. "Polymorphism" column indicates whether the genes show expression dynamics polymorphism between Koshihikari and Takanari or not. “Yes” indicates that the Euclidian distances of predicted expression dynamics between Koshihikari…
